# Supplementary material for: Isoxazole-based molecules restore NK cell immune surveillance in hepatocarcinogenesis by targeting TM4SF5 and SLAMF7 linkage
Source: Signal Transduct Target Ther. 2025 Jan 20;10:15. doi: 10.1038/s41392-024-02106-6 (PMC11743776; doi:10.1038/s41392-024-02106-6)
Supplement: Supplementary file 2 — TM4SF5_homology model [file 41392_2024_2106_MOESM2_ESM.txt]

MODEL       1
ATOM      1  N   CYS A   6      12.488  32.327  48.937  1.00  0.15           N  
ATOM      2  CA  CYS A   6      11.696  33.448  48.337  1.00  0.15           C  
ATOM      3  C   CYS A   6      10.234  33.044  48.208  1.00  0.15           C  
ATOM      4  O   CYS A   6       9.963  31.865  48.025  1.00  0.15           O  
ATOM      5  CB  CYS A   6      12.362  33.752  46.970  1.00  0.15           C  
ATOM      6  SG  CYS A   6      11.607  35.135  46.054  1.00  0.15           S  
ATOM      7  N   ALA A   7       9.266  33.975  48.367  1.00  0.14           N  
ATOM      8  CA  ALA A   7       7.848  33.665  48.216  1.00  0.14           C  
ATOM      9  C   ALA A   7       7.357  33.733  46.769  1.00  0.14           C  
ATOM     10  O   ALA A   7       6.442  33.030  46.354  1.00  0.14           O  
ATOM     11  CB  ALA A   7       7.031  34.660  49.065  1.00  0.14           C  
ATOM     12  N   ARG A   8       7.961  34.617  45.954  1.00  0.21           N  
ATOM     13  CA  ARG A   8       7.507  34.894  44.607  1.00  0.21           C  
ATOM     14  C   ARG A   8       7.873  33.838  43.568  1.00  0.21           C  
ATOM     15  O   ARG A   8       9.029  33.668  43.188  1.00  0.21           O  
ATOM     16  CB  ARG A   8       8.074  36.260  44.146  1.00  0.21           C  
ATOM     17  CG  ARG A   8       7.569  36.725  42.765  1.00  0.21           C  
ATOM     18  CD  ARG A   8       8.152  38.059  42.277  1.00  0.21           C  
ATOM     19  NE  ARG A   8       7.631  39.155  43.156  1.00  0.21           N  
ATOM     20  CZ  ARG A   8       6.434  39.747  43.029  1.00  0.21           C  
ATOM     21  NH1 ARG A   8       6.098  40.711  43.885  1.00  0.21           N  
ATOM     22  NH2 ARG A   8       5.569  39.410  42.078  1.00  0.21           N  
ATOM     23  N   CYS A   9       6.854  33.169  42.991  1.00  0.25           N  
ATOM     24  CA  CYS A   9       7.053  32.129  41.991  1.00  0.25           C  
ATOM     25  C   CYS A   9       7.433  32.651  40.612  1.00  0.25           C  
ATOM     26  O   CYS A   9       7.940  31.920  39.773  1.00  0.25           O  
ATOM     27  CB  CYS A   9       5.824  31.195  41.879  1.00  0.25           C  
ATOM     28  SG  CYS A   9       5.471  30.399  43.484  1.00  0.25           S  
ATOM     29  N   VAL A  10       7.272  33.960  40.349  1.00  0.24           N  
ATOM     30  CA  VAL A  10       7.798  34.622  39.156  1.00  0.24           C  
ATOM     31  C   VAL A  10       9.327  34.566  39.080  1.00  0.24           C  
ATOM     32  O   VAL A  10       9.912  34.450  38.006  1.00  0.24           O  
ATOM     33  CB  VAL A  10       7.298  36.062  39.066  1.00  0.24           C  
ATOM     34  CG1 VAL A  10       7.831  36.788  37.816  1.00  0.24           C  
ATOM     35  CG2 VAL A  10       5.758  36.060  39.046  1.00  0.24           C  
ATOM     36  N   GLY A  11      10.034  34.605  40.237  1.00  0.25           N  
ATOM     37  CA  GLY A  11      11.484  34.379  40.262  1.00  0.25           C  
ATOM     38  C   GLY A  11      11.870  32.956  39.937  1.00  0.25           C  
ATOM     39  O   GLY A  11      12.898  32.691  39.323  1.00  0.25           O  
ATOM     40  N   LEU A  12      11.003  31.995  40.302  1.00  0.25           N  
ATOM     41  CA  LEU A  12      11.128  30.603  39.914  1.00  0.25           C  
ATOM     42  C   LEU A  12      10.920  30.382  38.414  1.00  0.25           C  
ATOM     43  O   LEU A  12      11.538  29.513  37.807  1.00  0.25           O  
ATOM     44  CB  LEU A  12      10.173  29.696  40.733  1.00  0.25           C  
ATOM     45  CG  LEU A  12      10.426  29.672  42.257  1.00  0.25           C  
ATOM     46  CD1 LEU A  12       9.292  28.926  42.977  1.00  0.25           C  
ATOM     47  CD2 LEU A  12      11.769  29.016  42.604  1.00  0.25           C  
ATOM     48  N   SER A  13      10.070  31.192  37.751  1.00  0.31           N  
ATOM     49  CA  SER A  13       9.848  31.136  36.306  1.00  0.31           C  
ATOM     50  C   SER A  13      11.093  31.362  35.467  1.00  0.31           C  
ATOM     51  O   SER A  13      11.281  30.731  34.426  1.00  0.31           O  
ATOM     52  CB  SER A  13       8.812  32.179  35.810  1.00  0.31           C  
ATOM     53  OG  SER A  13       7.552  32.001  36.451  1.00  0.31           O  
ATOM     54  N   LEU A  14      11.997  32.264  35.906  1.00  0.26           N  
ATOM     55  CA  LEU A  14      13.229  32.604  35.207  1.00  0.26           C  
ATOM     56  C   LEU A  14      14.154  31.429  34.988  1.00  0.26           C  
ATOM     57  O   LEU A  14      14.815  31.320  33.957  1.00  0.26           O  
ATOM     58  CB  LEU A  14      14.026  33.678  35.980  1.00  0.26           C  
ATOM     59  CG  LEU A  14      13.358  35.062  36.023  1.00  0.26           C  
ATOM     60  CD1 LEU A  14      14.281  36.058  36.734  1.00  0.26           C  
ATOM     61  CD2 LEU A  14      13.042  35.568  34.615  1.00  0.26           C  
ATOM     62  N   ILE A  15      14.182  30.504  35.960  1.00  0.26           N  
ATOM     63  CA  ILE A  15      14.935  29.270  35.926  1.00  0.26           C  
ATOM     64  C   ILE A  15      14.587  28.445  34.700  1.00  0.26           C  
ATOM     65  O   ILE A  15      15.433  28.157  33.864  1.00  0.26           O  
ATOM     66  CB  ILE A  15      14.592  28.452  37.173  1.00  0.26           C  
ATOM     67  CG1 ILE A  15      14.751  29.294  38.468  1.00  0.26           C  
ATOM     68  CG2 ILE A  15      15.389  27.123  37.157  1.00  0.26           C  
ATOM     69  CD1 ILE A  15      14.244  28.580  39.736  1.00  0.26           C  
ATOM     70  N   THR A  16      13.293  28.129  34.517  1.00  0.34           N  
ATOM     71  CA  THR A  16      12.772  27.398  33.369  1.00  0.34           C  
ATOM     72  C   THR A  16      12.973  28.136  32.063  1.00  0.34           C  
ATOM     73  O   THR A  16      13.401  27.551  31.073  1.00  0.34           O  
ATOM     74  CB  THR A  16      11.289  27.088  33.537  1.00  0.34           C  
ATOM     75  OG1 THR A  16      11.092  26.323  34.718  1.00  0.34           O  
ATOM     76  CG2 THR A  16      10.743  26.256  32.369  1.00  0.34           C  
ATOM     77  N   LEU A  17      12.717  29.458  32.012  1.00  0.30           N  
ATOM     78  CA  LEU A  17      12.946  30.240  30.804  1.00  0.30           C  
ATOM     79  C   LEU A  17      14.398  30.267  30.337  1.00  0.30           C  
ATOM     80  O   LEU A  17      14.704  30.001  29.174  1.00  0.30           O  
ATOM     81  CB  LEU A  17      12.482  31.698  31.034  1.00  0.30           C  
ATOM     82  CG  LEU A  17      10.961  31.862  31.218  1.00  0.30           C  
ATOM     83  CD1 LEU A  17      10.639  33.304  31.635  1.00  0.30           C  
ATOM     84  CD2 LEU A  17      10.199  31.482  29.941  1.00  0.30           C  
ATOM     85  N   CYS A  18      15.350  30.533  31.247  1.00  0.32           N  
ATOM     86  CA  CYS A  18      16.761  30.461  30.941  1.00  0.32           C  
ATOM     87  C   CYS A  18      17.223  29.029  30.691  1.00  0.32           C  
ATOM     88  O   CYS A  18      17.921  28.765  29.739  1.00  0.32           O  
ATOM     89  CB  CYS A  18      17.607  31.205  31.999  1.00  0.32           C  
ATOM     90  SG  CYS A  18      17.238  32.999  32.023  1.00  0.32           S  
ATOM     91  N   LEU A  19      16.787  28.006  31.442  1.00  0.32           N  
ATOM     92  CA  LEU A  19      17.129  26.619  31.128  1.00  0.32           C  
ATOM     93  C   LEU A  19      16.594  26.106  29.780  1.00  0.32           C  
ATOM     94  O   LEU A  19      17.174  25.196  29.194  1.00  0.32           O  
ATOM     95  CB  LEU A  19      16.638  25.638  32.216  1.00  0.32           C  
ATOM     96  CG  LEU A  19      17.325  25.703  33.598  1.00  0.32           C  
ATOM     97  CD1 LEU A  19      16.525  24.828  34.575  1.00  0.32           C  
ATOM     98  CD2 LEU A  19      18.790  25.249  33.573  1.00  0.32           C  
ATOM     99  N   VAL A  20      15.520  26.682  29.186  1.00  0.36           N  
ATOM    100  CA  VAL A  20      15.173  26.360  27.792  1.00  0.36           C  
ATOM    101  C   VAL A  20      16.322  26.754  26.884  1.00  0.36           C  
ATOM    102  O   VAL A  20      16.812  25.993  26.044  1.00  0.36           O  
ATOM    103  CB  VAL A  20      13.870  27.030  27.341  1.00  0.36           C  
ATOM    104  CG1 VAL A  20      13.697  27.026  25.805  1.00  0.36           C  
ATOM    105  CG2 VAL A  20      12.713  26.273  28.015  1.00  0.36           C  
ATOM    106  N   CYS A  21      16.865  27.949  27.125  1.00  0.27           N  
ATOM    107  CA  CYS A  21      18.013  28.437  26.414  1.00  0.27           C  
ATOM    108  C   CYS A  21      19.337  27.742  26.725  1.00  0.27           C  
ATOM    109  O   CYS A  21      20.197  27.689  25.900  1.00  0.27           O  
ATOM    110  CB  CYS A  21      18.130  29.962  26.513  1.00  0.27           C  
ATOM    111  SG  CYS A  21      16.633  30.752  25.821  1.00  0.27           S  
ATOM    112  N   ILE A  22      19.506  27.111  27.920  1.00  0.31           N  
ATOM    113  CA  ILE A  22      20.771  26.444  28.256  1.00  0.31           C  
ATOM    114  C   ILE A  22      21.003  25.267  27.346  1.00  0.31           C  
ATOM    115  O   ILE A  22      22.068  25.084  26.744  1.00  0.31           O  
ATOM    116  CB  ILE A  22      20.889  26.060  29.750  1.00  0.31           C  
ATOM    117  CG1 ILE A  22      22.381  25.991  30.134  1.00  0.31           C  
ATOM    118  CG2 ILE A  22      20.287  24.708  30.147  1.00  0.31           C  
ATOM    119  CD1 ILE A  22      22.635  25.983  31.644  1.00  0.31           C  
ATOM    120  N   VAL A  23      19.928  24.492  27.158  1.00  0.35           N  
ATOM    121  CA  VAL A  23      19.817  23.405  26.225  1.00  0.35           C  
ATOM    122  C   VAL A  23      19.796  23.905  24.809  1.00  0.35           C  
ATOM    123  O   VAL A  23      20.552  23.404  23.989  1.00  0.35           O  
ATOM    124  CB  VAL A  23      18.577  22.580  26.522  1.00  0.35           C  
ATOM    125  CG1 VAL A  23      18.415  21.397  25.550  1.00  0.35           C  
ATOM    126  CG2 VAL A  23      18.677  22.075  27.971  1.00  0.35           C  
ATOM    127  N   ALA A  24      19.017  24.957  24.472  1.00  0.33           N  
ATOM    128  CA  ALA A  24      19.005  25.523  23.134  1.00  0.33           C  
ATOM    129  C   ALA A  24      20.383  25.997  22.702  1.00  0.33           C  
ATOM    130  O   ALA A  24      20.801  25.803  21.580  1.00  0.33           O  
ATOM    131  CB  ALA A  24      18.038  26.717  23.016  1.00  0.33           C  
ATOM    132  N   ASN A  25      21.145  26.624  23.604  1.00  0.26           N  
ATOM    133  CA  ASN A  25      22.468  27.128  23.338  1.00  0.26           C  
ATOM    134  C   ASN A  25      23.522  26.023  23.292  1.00  0.26           C  
ATOM    135  O   ASN A  25      24.417  26.054  22.444  1.00  0.26           O  
ATOM    136  CB  ASN A  25      22.816  28.261  24.329  1.00  0.26           C  
ATOM    137  CG  ASN A  25      21.836  29.440  24.307  1.00  0.26           C  
ATOM    138  OD1 ASN A  25      21.558  30.099  25.293  1.00  0.26           O  
ATOM    139  ND2 ASN A  25      21.293  29.778  23.124  1.00  0.26           N  
ATOM    140  N   ALA A  26      23.447  24.986  24.147  1.00  0.31           N  
ATOM    141  CA  ALA A  26      24.240  23.774  24.007  1.00  0.31           C  
ATOM    142  C   ALA A  26      23.957  22.963  22.730  1.00  0.31           C  
ATOM    143  O   ALA A  26      24.857  22.519  22.041  1.00  0.31           O  
ATOM    144  CB  ALA A  26      24.047  22.907  25.256  1.00  0.31           C  
ATOM    145  N   LEU A  27      22.663  22.834  22.371  1.00  0.25           N  
ATOM    146  CA  LEU A  27      22.148  22.233  21.157  1.00  0.25           C  
ATOM    147  C   LEU A  27      22.285  23.138  19.969  1.00  0.25           C  
ATOM    148  O   LEU A  27      22.051  22.666  18.862  1.00  0.25           O  
ATOM    149  CB  LEU A  27      20.625  22.008  21.266  1.00  0.25           C  
ATOM    150  CG  LEU A  27      20.121  20.865  22.169  1.00  0.25           C  
ATOM    151  CD1 LEU A  27      18.585  20.878  22.072  1.00  0.25           C  
ATOM    152  CD2 LEU A  27      20.728  19.520  21.749  1.00  0.25           C  
ATOM    153  N   LEU A  28      22.622  24.417  20.065  1.00  0.20           N  
ATOM    154  CA  LEU A  28      23.077  25.206  18.948  1.00  0.20           C  
ATOM    155  C   LEU A  28      24.593  24.963  18.836  1.00  0.20           C  
ATOM    156  O   LEU A  28      25.069  24.680  17.750  1.00  0.20           O  
ATOM    157  CB  LEU A  28      22.595  26.696  19.049  1.00  0.20           C  
ATOM    158  CG  LEU A  28      21.129  27.056  18.759  1.00  0.20           C  
ATOM    159  CD1 LEU A  28      20.837  28.495  19.230  1.00  0.20           C  
ATOM    160  CD2 LEU A  28      20.753  26.920  17.277  1.00  0.20           C  
ATOM    161  N   LEU A  29      25.376  25.004  19.974  1.00  0.21           N  
ATOM    162  CA  LEU A  29      26.846  24.873  19.985  1.00  0.21           C  
ATOM    163  C   LEU A  29      27.310  23.584  19.372  1.00  0.21           C  
ATOM    164  O   LEU A  29      28.171  23.572  18.483  1.00  0.21           O  
ATOM    165  CB  LEU A  29      27.463  25.003  21.406  1.00  0.21           C  
ATOM    166  CG  LEU A  29      29.017  24.951  21.461  1.00  0.21           C  
ATOM    167  CD1 LEU A  29      29.698  25.965  20.532  1.00  0.21           C  
ATOM    168  CD2 LEU A  29      29.602  25.147  22.868  1.00  0.21           C  
ATOM    169  N   VAL A  30      26.692  22.469  19.775  1.00  0.21           N  
ATOM    170  CA  VAL A  30      26.969  21.158  19.225  1.00  0.21           C  
ATOM    171  C   VAL A  30      26.731  21.079  17.712  1.00  0.21           C  
ATOM    172  O   VAL A  30      27.683  20.701  17.036  1.00  0.21           O  
ATOM    173  CB  VAL A  30      26.232  20.109  20.056  1.00  0.21           C  
ATOM    174  CG1 VAL A  30      26.228  18.695  19.444  1.00  0.21           C  
ATOM    175  CG2 VAL A  30      26.873  20.082  21.459  1.00  0.21           C  
ATOM    176  N   PRO A  31      25.626  21.507  17.086  1.00  0.20           N  
ATOM    177  CA  PRO A  31      25.484  21.472  15.648  1.00  0.20           C  
ATOM    178  C   PRO A  31      26.449  22.329  14.892  1.00  0.20           C  
ATOM    179  O   PRO A  31      26.778  22.017  13.758  1.00  0.20           O  
ATOM    180  CB  PRO A  31      24.069  21.956  15.345  1.00  0.20           C  
ATOM    181  CG  PRO A  31      23.276  21.507  16.552  1.00  0.20           C  
ATOM    182  CD  PRO A  31      24.319  21.409  17.687  1.00  0.20           C  
ATOM    183  N   ASN A  32      26.890  23.468  15.440  1.00  0.21           N  
ATOM    184  CA  ASN A  32      27.864  24.285  14.756  1.00  0.21           C  
ATOM    185  C   ASN A  32      29.264  23.680  14.806  1.00  0.21           C  
ATOM    186  O   ASN A  32      30.059  23.804  13.881  1.00  0.21           O  
ATOM    187  CB  ASN A  32      27.810  25.701  15.320  1.00  0.21           C  
ATOM    188  CG  ASN A  32      28.505  26.688  14.413  1.00  0.21           C  
ATOM    189  OD1 ASN A  32      27.882  27.346  13.581  1.00  0.21           O  
ATOM    190  ND2 ASN A  32      29.837  26.801  14.583  1.00  0.21           N  
ATOM    191  N   GLY A  33      29.604  22.963  15.895  1.00  0.20           N  
ATOM    192  CA  GLY A  33      30.798  22.121  15.904  1.00  0.20           C  
ATOM    193  C   GLY A  33      30.717  20.982  14.911  1.00  0.20           C  
ATOM    194  O   GLY A  33      31.727  20.588  14.339  1.00  0.20           O  
ATOM    195  N   GLU A  34      29.499  20.467  14.660  1.00  0.25           N  
ATOM    196  CA  GLU A  34      29.172  19.566  13.563  1.00  0.25           C  
ATOM    197  C   GLU A  34      29.244  20.187  12.160  1.00  0.25           C  
ATOM    198  O   GLU A  34      29.691  19.555  11.202  1.00  0.25           O  
ATOM    199  CB  GLU A  34      27.770  18.931  13.757  1.00  0.25           C  
ATOM    200  CG  GLU A  34      27.586  18.106  15.056  1.00  0.25           C  
ATOM    201  CD  GLU A  34      26.142  17.649  15.282  1.00  0.25           C  
ATOM    202  OE1 GLU A  34      25.245  18.054  14.499  1.00  0.25           O  
ATOM    203  OE2 GLU A  34      25.931  16.898  16.269  1.00  0.25           O  
ATOM    204  N   THR A  35      28.799  21.449  11.957  1.00  0.26           N  
ATOM    205  CA  THR A  35      28.950  22.137  10.675  1.00  0.26           C  
ATOM    206  C   THR A  35      30.397  22.506  10.376  1.00  0.26           C  
ATOM    207  O   THR A  35      30.788  22.596   9.218  1.00  0.26           O  
ATOM    208  CB  THR A  35      28.059  23.365  10.449  1.00  0.26           C  
ATOM    209  OG1 THR A  35      28.255  24.355  11.444  1.00  0.26           O  
ATOM    210  CG2 THR A  35      26.570  22.970  10.458  1.00  0.26           C  
ATOM    211  N   SER A  36      31.254  22.719  11.392  1.00  0.27           N  
ATOM    212  CA  SER A  36      32.700  22.857  11.217  1.00  0.27           C  
ATOM    213  C   SER A  36      33.379  21.572  10.758  1.00  0.27           C  
ATOM    214  O   SER A  36      33.559  20.629  11.519  1.00  0.27           O  
ATOM    215  CB  SER A  36      33.432  23.290  12.511  1.00  0.27           C  
ATOM    216  OG  SER A  36      33.123  24.640  12.853  1.00  0.27           O  
ATOM    217  N   TRP A  37      33.819  21.508   9.488  1.00  0.24           N  
ATOM    218  CA  TRP A  37      34.479  20.325   8.959  1.00  0.24           C  
ATOM    219  C   TRP A  37      35.992  20.430   8.997  1.00  0.24           C  
ATOM    220  O   TRP A  37      36.590  21.496   9.011  1.00  0.24           O  
ATOM    221  CB  TRP A  37      34.020  20.015   7.507  1.00  0.24           C  
ATOM    222  CG  TRP A  37      32.623  19.417   7.478  1.00  0.24           C  
ATOM    223  CD1 TRP A  37      31.434  20.057   7.636  1.00  0.24           C  
ATOM    224  CD2 TRP A  37      32.319  18.011   7.463  1.00  0.24           C  
ATOM    225  NE1 TRP A  37      30.424  19.153   7.859  1.00  0.24           N  
ATOM    226  CE2 TRP A  37      30.941  17.888   7.698  1.00  0.24           C  
ATOM    227  CE3 TRP A  37      33.125  16.890   7.289  1.00  0.24           C  
ATOM    228  CZ2 TRP A  37      30.337  16.641   7.775  1.00  0.24           C  
ATOM    229  CZ3 TRP A  37      32.515  15.628   7.343  1.00  0.24           C  
ATOM    230  CH2 TRP A  37      31.140  15.500   7.593  1.00  0.24           C  
ATOM    231  N   THR A  38      36.680  19.278   8.953  1.00  0.25           N  
ATOM    232  CA  THR A  38      38.138  19.172   8.959  1.00  0.25           C  
ATOM    233  C   THR A  38      38.805  19.895   7.808  1.00  0.25           C  
ATOM    234  O   THR A  38      39.862  20.507   7.947  1.00  0.25           O  
ATOM    235  CB  THR A  38      38.579  17.718   8.931  1.00  0.25           C  
ATOM    236  OG1 THR A  38      37.926  17.009   7.881  1.00  0.25           O  
ATOM    237  CG2 THR A  38      38.161  17.066  10.256  1.00  0.25           C  
ATOM    238  N   ASN A  39      38.156  19.876   6.636  1.00  0.24           N  
ATOM    239  CA  ASN A  39      38.638  20.544   5.448  1.00  0.24           C  
ATOM    240  C   ASN A  39      38.482  22.068   5.484  1.00  0.24           C  
ATOM    241  O   ASN A  39      39.076  22.763   4.663  1.00  0.24           O  
ATOM    242  CB  ASN A  39      37.955  19.966   4.177  1.00  0.24           C  
ATOM    243  CG  ASN A  39      38.291  18.480   4.038  1.00  0.24           C  
ATOM    244  OD1 ASN A  39      39.384  18.037   4.387  1.00  0.24           O  
ATOM    245  ND2 ASN A  39      37.339  17.672   3.516  1.00  0.24           N  
ATOM    246  N   THR A  40      37.715  22.656   6.439  1.00  0.25           N  
ATOM    247  CA  THR A  40      37.474  24.103   6.448  1.00  0.25           C  
ATOM    248  C   THR A  40      38.688  24.926   6.841  1.00  0.25           C  
ATOM    249  O   THR A  40      38.821  26.086   6.465  1.00  0.25           O  
ATOM    250  CB  THR A  40      36.272  24.600   7.245  1.00  0.25           C  
ATOM    251  OG1 THR A  40      36.379  24.298   8.623  1.00  0.25           O  
ATOM    252  CG2 THR A  40      34.981  23.947   6.730  1.00  0.25           C  
ATOM    253  N   ASN A  41      39.645  24.313   7.554  1.00  0.19           N  
ATOM    254  CA  ASN A  41      40.876  24.952   7.982  1.00  0.19           C  
ATOM    255  C   ASN A  41      41.840  25.293   6.847  1.00  0.19           C  
ATOM    256  O   ASN A  41      42.651  26.205   6.968  1.00  0.19           O  
ATOM    257  CB  ASN A  41      41.614  24.012   8.965  1.00  0.19           C  
ATOM    258  CG  ASN A  41      40.812  23.866  10.253  1.00  0.19           C  
ATOM    259  OD1 ASN A  41      40.012  24.716  10.639  1.00  0.19           O  
ATOM    260  ND2 ASN A  41      41.043  22.747  10.977  1.00  0.19           N  
ATOM    261  N   HIS A  42      41.775  24.569   5.713  1.00  0.16           N  
ATOM    262  CA  HIS A  42      42.696  24.774   4.600  1.00  0.16           C  
ATOM    263  C   HIS A  42      42.063  25.536   3.458  1.00  0.16           C  
ATOM    264  O   HIS A  42      42.643  25.693   2.385  1.00  0.16           O  
ATOM    265  CB  HIS A  42      43.164  23.427   4.017  1.00  0.16           C  
ATOM    266  CG  HIS A  42      43.953  22.608   4.986  1.00  0.16           C  
ATOM    267  ND1 HIS A  42      45.236  23.003   5.300  1.00  0.16           N  
ATOM    268  CD2 HIS A  42      43.639  21.460   5.642  1.00  0.16           C  
ATOM    269  CE1 HIS A  42      45.684  22.094   6.138  1.00  0.16           C  
ATOM    270  NE2 HIS A  42      44.758  21.134   6.381  1.00  0.16           N  
ATOM    271  N   LEU A  43      40.829  26.028   3.642  1.00  0.24           N  
ATOM    272  CA  LEU A  43      40.164  26.840   2.649  1.00  0.24           C  
ATOM    273  C   LEU A  43      40.874  28.174   2.426  1.00  0.24           C  
ATOM    274  O   LEU A  43      41.293  28.849   3.362  1.00  0.24           O  
ATOM    275  CB  LEU A  43      38.694  27.095   3.051  1.00  0.24           C  
ATOM    276  CG  LEU A  43      37.835  25.834   3.276  1.00  0.24           C  
ATOM    277  CD1 LEU A  43      36.434  26.245   3.757  1.00  0.24           C  
ATOM    278  CD2 LEU A  43      37.734  24.866   2.089  1.00  0.24           C  
ATOM    279  N   SER A  44      41.025  28.619   1.160  1.00  0.21           N  
ATOM    280  CA  SER A  44      41.593  29.935   0.889  1.00  0.21           C  
ATOM    281  C   SER A  44      40.640  31.051   1.293  1.00  0.21           C  
ATOM    282  O   SER A  44      39.476  30.801   1.587  1.00  0.21           O  
ATOM    283  CB  SER A  44      42.060  30.115  -0.581  1.00  0.21           C  
ATOM    284  OG  SER A  44      40.971  30.235  -1.501  1.00  0.21           O  
ATOM    285  N   LEU A  45      41.092  32.324   1.322  1.00  0.24           N  
ATOM    286  CA  LEU A  45      40.322  33.447   1.853  1.00  0.24           C  
ATOM    287  C   LEU A  45      38.873  33.555   1.383  1.00  0.24           C  
ATOM    288  O   LEU A  45      37.946  33.655   2.182  1.00  0.24           O  
ATOM    289  CB  LEU A  45      41.041  34.761   1.455  1.00  0.24           C  
ATOM    290  CG  LEU A  45      40.327  36.072   1.854  1.00  0.24           C  
ATOM    291  CD1 LEU A  45      40.204  36.220   3.376  1.00  0.24           C  
ATOM    292  CD2 LEU A  45      41.038  37.279   1.228  1.00  0.24           C  
ATOM    293  N   GLN A  46      38.637  33.470   0.061  1.00  0.21           N  
ATOM    294  CA  GLN A  46      37.307  33.521  -0.523  1.00  0.21           C  
ATOM    295  C   GLN A  46      36.417  32.371  -0.072  1.00  0.21           C  
ATOM    296  O   GLN A  46      35.205  32.489   0.103  1.00  0.21           O  
ATOM    297  CB  GLN A  46      37.434  33.464  -2.063  1.00  0.21           C  
ATOM    298  CG  GLN A  46      36.097  33.564  -2.836  1.00  0.21           C  
ATOM    299  CD  GLN A  46      35.381  34.877  -2.515  1.00  0.21           C  
ATOM    300  OE1 GLN A  46      35.970  35.955  -2.529  1.00  0.21           O  
ATOM    301  NE2 GLN A  46      34.068  34.797  -2.206  1.00  0.21           N  
ATOM    302  N   VAL A  47      37.040  31.202   0.118  1.00  0.24           N  
ATOM    303  CA  VAL A  47      36.385  29.957   0.444  1.00  0.24           C  
ATOM    304  C   VAL A  47      36.120  29.865   1.951  1.00  0.24           C  
ATOM    305  O   VAL A  47      35.256  29.131   2.413  1.00  0.24           O  
ATOM    306  CB  VAL A  47      37.251  28.803  -0.047  1.00  0.24           C  
ATOM    307  CG1 VAL A  47      36.486  27.480  -0.001  1.00  0.24           C  
ATOM    308  CG2 VAL A  47      37.695  29.051  -1.500  1.00  0.24           C  
ATOM    309  N   TRP A  48      36.816  30.705   2.754  1.00  0.22           N  
ATOM    310  CA  TRP A  48      36.631  30.828   4.197  1.00  0.22           C  
ATOM    311  C   TRP A  48      35.322  31.508   4.592  1.00  0.22           C  
ATOM    312  O   TRP A  48      34.859  31.342   5.715  1.00  0.22           O  
ATOM    313  CB  TRP A  48      37.817  31.578   4.887  1.00  0.22           C  
ATOM    314  CG  TRP A  48      37.775  31.648   6.421  1.00  0.22           C  
ATOM    315  CD1 TRP A  48      38.165  30.711   7.340  1.00  0.22           C  
ATOM    316  CD2 TRP A  48      37.225  32.748   7.179  1.00  0.22           C  
ATOM    317  NE1 TRP A  48      37.903  31.156   8.622  1.00  0.22           N  
ATOM    318  CE2 TRP A  48      37.324  32.402   8.544  1.00  0.22           C  
ATOM    319  CE3 TRP A  48      36.660  33.962   6.786  1.00  0.22           C  
ATOM    320  CZ2 TRP A  48      36.870  33.263   9.536  1.00  0.22           C  
ATOM    321  CZ3 TRP A  48      36.194  34.828   7.788  1.00  0.22           C  
ATOM    322  CH2 TRP A  48      36.302  34.486   9.145  1.00  0.22           C  
ATOM    323  N   LEU A  49      34.635  32.247   3.695  1.00  0.26           N  
ATOM    324  CA  LEU A  49      33.396  32.953   4.021  1.00  0.26           C  
ATOM    325  C   LEU A  49      32.293  32.058   4.583  1.00  0.26           C  
ATOM    326  O   LEU A  49      31.620  32.410   5.548  1.00  0.26           O  
ATOM    327  CB  LEU A  49      32.842  33.697   2.783  1.00  0.26           C  
ATOM    328  CG  LEU A  49      33.664  34.920   2.337  1.00  0.26           C  
ATOM    329  CD1 LEU A  49      33.120  35.453   1.005  1.00  0.26           C  
ATOM    330  CD2 LEU A  49      33.634  36.038   3.387  1.00  0.26           C  
ATOM    331  N   MET A  50      32.140  30.835   4.036  1.00  0.25           N  
ATOM    332  CA  MET A  50      31.277  29.804   4.600  1.00  0.25           C  
ATOM    333  C   MET A  50      31.642  29.435   6.042  1.00  0.25           C  
ATOM    334  O   MET A  50      30.797  29.379   6.931  1.00  0.25           O  
ATOM    335  CB  MET A  50      31.385  28.546   3.700  1.00  0.25           C  
ATOM    336  CG  MET A  50      30.545  27.332   4.152  1.00  0.25           C  
ATOM    337  SD  MET A  50      30.597  25.921   2.999  1.00  0.25           S  
ATOM    338  CE  MET A  50      32.265  25.341   3.412  1.00  0.25           C  
ATOM    339  N   GLY A  51      32.947  29.248   6.338  1.00  0.25           N  
ATOM    340  CA  GLY A  51      33.437  29.021   7.698  1.00  0.25           C  
ATOM    341  C   GLY A  51      33.316  30.212   8.620  1.00  0.25           C  
ATOM    342  O   GLY A  51      33.193  30.064   9.833  1.00  0.25           O  
ATOM    343  N   GLY A  52      33.319  31.438   8.067  1.00  0.24           N  
ATOM    344  CA  GLY A  52      33.120  32.676   8.811  1.00  0.24           C  
ATOM    345  C   GLY A  52      31.726  32.826   9.358  1.00  0.24           C  
ATOM    346  O   GLY A  52      31.526  33.295  10.475  1.00  0.24           O  
ATOM    347  N   PHE A  53      30.711  32.374   8.597  1.00  0.21           N  
ATOM    348  CA  PHE A  53      29.349  32.234   9.090  1.00  0.21           C  
ATOM    349  C   PHE A  53      29.229  31.186  10.185  1.00  0.21           C  
ATOM    350  O   PHE A  53      28.628  31.426  11.229  1.00  0.21           O  
ATOM    351  CB  PHE A  53      28.428  31.853   7.911  1.00  0.21           C  
ATOM    352  CG  PHE A  53      26.981  31.679   8.284  1.00  0.21           C  
ATOM    353  CD1 PHE A  53      26.368  30.422   8.157  1.00  0.21           C  
ATOM    354  CD2 PHE A  53      26.231  32.761   8.771  1.00  0.21           C  
ATOM    355  CE1 PHE A  53      25.038  30.238   8.552  1.00  0.21           C  
ATOM    356  CE2 PHE A  53      24.898  32.582   9.163  1.00  0.21           C  
ATOM    357  CZ  PHE A  53      24.306  31.316   9.066  1.00  0.21           C  
ATOM    358  N   ILE A  54      29.863  30.012   9.991  1.00  0.25           N  
ATOM    359  CA  ILE A  54      29.946  28.958  10.996  1.00  0.25           C  
ATOM    360  C   ILE A  54      30.601  29.449  12.289  1.00  0.25           C  
ATOM    361  O   ILE A  54      30.117  29.213  13.390  1.00  0.25           O  
ATOM    362  CB  ILE A  54      30.671  27.726  10.445  1.00  0.25           C  
ATOM    363  CG1 ILE A  54      29.876  27.126   9.262  1.00  0.25           C  
ATOM    364  CG2 ILE A  54      30.875  26.665  11.543  1.00  0.25           C  
ATOM    365  CD1 ILE A  54      30.519  25.875   8.653  1.00  0.25           C  
ATOM    366  N   GLY A  55      31.695  30.229  12.235  1.00  0.27           N  
ATOM    367  CA  GLY A  55      32.230  30.872  13.438  1.00  0.27           C  
ATOM    368  C   GLY A  55      31.280  31.834  14.124  1.00  0.27           C  
ATOM    369  O   GLY A  55      31.277  31.952  15.346  1.00  0.27           O  
ATOM    370  N   GLY A  56      30.399  32.505  13.356  1.00  0.26           N  
ATOM    371  CA  GLY A  56      29.356  33.372  13.896  1.00  0.26           C  
ATOM    372  C   GLY A  56      28.263  32.603  14.581  1.00  0.26           C  
ATOM    373  O   GLY A  56      27.739  33.032  15.599  1.00  0.26           O  
ATOM    374  N   GLY A  57      27.937  31.394  14.077  1.00  0.29           N  
ATOM    375  CA  GLY A  57      27.215  30.389  14.849  1.00  0.29           C  
ATOM    376  C   GLY A  57      27.920  30.047  16.151  1.00  0.29           C  
ATOM    377  O   GLY A  57      27.395  30.277  17.224  1.00  0.29           O  
ATOM    378  N   LEU A  58      29.175  29.561  16.143  1.00  0.28           N  
ATOM    379  CA  LEU A  58      29.923  29.184  17.360  1.00  0.28           C  
ATOM    380  C   LEU A  58      29.914  30.249  18.468  1.00  0.28           C  
ATOM    381  O   LEU A  58      29.681  29.977  19.649  1.00  0.28           O  
ATOM    382  CB  LEU A  58      31.386  28.825  16.971  1.00  0.28           C  
ATOM    383  CG  LEU A  58      32.188  27.978  17.991  1.00  0.28           C  
ATOM    384  CD1 LEU A  58      33.244  27.091  17.305  1.00  0.28           C  
ATOM    385  CD2 LEU A  58      32.877  28.815  19.077  1.00  0.28           C  
ATOM    386  N   MET A  59      30.058  31.516  18.056  1.00  0.30           N  
ATOM    387  CA  MET A  59      29.940  32.689  18.873  1.00  0.30           C  
ATOM    388  C   MET A  59      28.513  33.154  19.164  1.00  0.30           C  
ATOM    389  O   MET A  59      28.377  34.115  19.898  1.00  0.30           O  
ATOM    390  CB  MET A  59      30.601  33.881  18.142  1.00  0.30           C  
ATOM    391  CG  MET A  59      32.130  33.855  17.935  1.00  0.30           C  
ATOM    392  SD  MET A  59      32.758  35.411  17.224  1.00  0.30           S  
ATOM    393  CE  MET A  59      32.249  36.541  18.557  1.00  0.30           C  
ATOM    394  N   VAL A  60      27.404  32.586  18.665  1.00  0.34           N  
ATOM    395  CA  VAL A  60      26.059  32.922  19.166  1.00  0.34           C  
ATOM    396  C   VAL A  60      25.764  31.946  20.288  1.00  0.34           C  
ATOM    397  O   VAL A  60      25.248  32.242  21.366  1.00  0.34           O  
ATOM    398  CB  VAL A  60      25.005  32.866  18.052  1.00  0.34           C  
ATOM    399  CG1 VAL A  60      23.571  32.684  18.597  1.00  0.34           C  
ATOM    400  CG2 VAL A  60      25.093  34.186  17.265  1.00  0.34           C  
ATOM    401  N   LEU A  61      26.167  30.710  20.017  1.00  0.29           N  
ATOM    402  CA  LEU A  61      25.932  29.524  20.767  1.00  0.29           C  
ATOM    403  C   LEU A  61      26.638  29.481  22.125  1.00  0.29           C  
ATOM    404  O   LEU A  61      26.005  29.269  23.156  1.00  0.29           O  
ATOM    405  CB  LEU A  61      26.446  28.446  19.794  1.00  0.29           C  
ATOM    406  CG  LEU A  61      25.544  28.119  18.585  1.00  0.29           C  
ATOM    407  CD1 LEU A  61      24.676  29.196  17.916  1.00  0.29           C  
ATOM    408  CD2 LEU A  61      26.257  27.348  17.490  1.00  0.29           C  
ATOM    409  N   CYS A  62      27.956  29.762  22.179  1.00  0.29           N  
ATOM    410  CA  CYS A  62      28.700  29.948  23.423  1.00  0.29           C  
ATOM    411  C   CYS A  62      28.292  31.117  24.320  1.00  0.29           C  
ATOM    412  O   CYS A  62      28.197  30.874  25.526  1.00  0.29           O  
ATOM    413  CB  CYS A  62      30.209  30.105  23.132  1.00  0.29           C  
ATOM    414  SG  CYS A  62      30.959  28.555  22.569  1.00  0.29           S  
ATOM    415  N   PRO A  63      28.025  32.368  23.901  1.00  0.36           N  
ATOM    416  CA  PRO A  63      27.453  33.380  24.773  1.00  0.36           C  
ATOM    417  C   PRO A  63      26.174  32.943  25.414  1.00  0.36           C  
ATOM    418  O   PRO A  63      26.020  33.116  26.624  1.00  0.36           O  
ATOM    419  CB  PRO A  63      27.196  34.598  23.887  1.00  0.36           C  
ATOM    420  CG  PRO A  63      28.209  34.474  22.766  1.00  0.36           C  
ATOM    421  CD  PRO A  63      28.426  32.957  22.628  1.00  0.36           C  
ATOM    422  N   GLY A  64      25.268  32.339  24.622  1.00  0.40           N  
ATOM    423  CA  GLY A  64      24.048  31.717  25.077  1.00  0.40           C  
ATOM    424  C   GLY A  64      24.251  30.784  26.242  1.00  0.40           C  
ATOM    425  O   GLY A  64      23.779  31.032  27.311  1.00  0.40           O  
ATOM    426  N   ILE A  65      25.088  29.729  26.027  1.00  0.35           N  
ATOM    427  CA  ILE A  65      25.388  28.724  27.050  1.00  0.35           C  
ATOM    428  C   ILE A  65      25.814  29.353  28.353  1.00  0.35           C  
ATOM    429  O   ILE A  65      25.248  29.064  29.403  1.00  0.35           O  
ATOM    430  CB  ILE A  65      26.505  27.781  26.586  1.00  0.35           C  
ATOM    431  CG1 ILE A  65      25.991  26.878  25.454  1.00  0.35           C  
ATOM    432  CG2 ILE A  65      27.082  26.920  27.740  1.00  0.35           C  
ATOM    433  CD1 ILE A  65      27.093  26.134  24.714  1.00  0.35           C  
ATOM    434  N   ALA A  66      26.796  30.262  28.335  1.00  0.41           N  
ATOM    435  CA  ALA A  66      27.304  30.900  29.525  1.00  0.41           C  
ATOM    436  C   ALA A  66      26.415  31.964  30.179  1.00  0.41           C  
ATOM    437  O   ALA A  66      26.315  31.997  31.407  1.00  0.41           O  
ATOM    438  CB  ALA A  66      28.705  31.441  29.221  1.00  0.41           C  
ATOM    439  N   ALA A  67      25.751  32.844  29.391  1.00  0.41           N  
ATOM    440  CA  ALA A  67      24.842  33.874  29.878  1.00  0.41           C  
ATOM    441  C   ALA A  67      23.637  33.232  30.538  1.00  0.41           C  
ATOM    442  O   ALA A  67      23.231  33.530  31.664  1.00  0.41           O  
ATOM    443  CB  ALA A  67      24.291  34.692  28.687  1.00  0.41           C  
ATOM    444  N   VAL A  68      23.071  32.249  29.840  1.00  0.37           N  
ATOM    445  CA  VAL A  68      21.995  31.399  30.289  1.00  0.37           C  
ATOM    446  C   VAL A  68      22.369  30.483  31.423  1.00  0.37           C  
ATOM    447  O   VAL A  68      21.586  30.249  32.330  1.00  0.37           O  
ATOM    448  CB  VAL A  68      21.476  30.555  29.179  1.00  0.37           C  
ATOM    449  CG1 VAL A  68      20.597  29.444  29.680  1.00  0.37           C  
ATOM    450  CG2 VAL A  68      20.748  31.435  28.169  1.00  0.37           C  
ATOM    451  N   ARG A  69      23.597  29.934  31.426  1.00  0.33           N  
ATOM    452  CA  ARG A  69      24.083  29.163  32.559  1.00  0.33           C  
ATOM    453  C   ARG A  69      24.036  29.959  33.844  1.00  0.33           C  
ATOM    454  O   ARG A  69      23.648  29.438  34.881  1.00  0.33           O  
ATOM    455  CB  ARG A  69      25.541  28.690  32.335  1.00  0.33           C  
ATOM    456  CG  ARG A  69      26.254  27.964  33.495  1.00  0.33           C  
ATOM    457  CD  ARG A  69      27.766  27.823  33.270  1.00  0.33           C  
ATOM    458  NE  ARG A  69      28.371  29.195  33.259  1.00  0.33           N  
ATOM    459  CZ  ARG A  69      28.649  29.954  34.329  1.00  0.33           C  
ATOM    460  NH1 ARG A  69      29.227  31.137  34.141  1.00  0.33           N  
ATOM    461  NH2 ARG A  69      28.356  29.583  35.570  1.00  0.33           N  
ATOM    462  N   ALA A  70      24.393  31.251  33.797  1.00  0.40           N  
ATOM    463  CA  ALA A  70      24.161  32.190  34.872  1.00  0.40           C  
ATOM    464  C   ALA A  70      22.676  32.433  35.199  1.00  0.40           C  
ATOM    465  O   ALA A  70      22.289  32.493  36.363  1.00  0.40           O  
ATOM    466  CB  ALA A  70      24.927  33.476  34.524  1.00  0.40           C  
ATOM    467  N   GLY A  71      21.790  32.532  34.185  1.00  0.37           N  
ATOM    468  CA  GLY A  71      20.354  32.763  34.380  1.00  0.37           C  
ATOM    469  C   GLY A  71      19.566  31.592  34.912  1.00  0.37           C  
ATOM    470  O   GLY A  71      18.682  31.749  35.749  1.00  0.37           O  
ATOM    471  N   GLY A  72      19.868  30.372  34.435  1.00  0.37           N  
ATOM    472  CA  GLY A  72      19.236  29.130  34.868  1.00  0.37           C  
ATOM    473  C   GLY A  72      19.765  28.646  36.183  1.00  0.37           C  
ATOM    474  O   GLY A  72      19.017  28.145  37.012  1.00  0.37           O  
ATOM    475  N   LYS A  73      21.075  28.844  36.449  1.00  0.35           N  
ATOM    476  CA  LYS A  73      21.661  28.531  37.747  1.00  0.35           C  
ATOM    477  C   LYS A  73      21.407  29.644  38.740  1.00  0.35           C  
ATOM    478  O   LYS A  73      21.662  29.503  39.934  1.00  0.35           O  
ATOM    479  CB  LYS A  73      23.187  28.282  37.693  1.00  0.35           C  
ATOM    480  CG  LYS A  73      23.556  27.017  36.903  1.00  0.35           C  
ATOM    481  CD  LYS A  73      25.072  26.765  36.828  1.00  0.35           C  
ATOM    482  CE  LYS A  73      25.393  25.418  36.171  1.00  0.35           C  
ATOM    483  NZ  LYS A  73      26.856  25.196  36.092  1.00  0.35           N  
ATOM    484  N   GLY A  74      20.785  30.747  38.276  1.00  0.39           N  
ATOM    485  CA  GLY A  74      20.229  31.811  39.095  1.00  0.39           C  
ATOM    486  C   GLY A  74      19.216  31.334  40.100  1.00  0.39           C  
ATOM    487  O   GLY A  74      18.970  31.992  41.101  1.00  0.39           O  
ATOM    488  N   CYS A  75      18.651  30.129  39.900  1.00  0.28           N  
ATOM    489  CA  CYS A  75      17.842  29.440  40.888  1.00  0.28           C  
ATOM    490  C   CYS A  75      18.535  29.214  42.234  1.00  0.28           C  
ATOM    491  O   CYS A  75      17.967  29.450  43.295  1.00  0.28           O  
ATOM    492  CB  CYS A  75      17.433  28.034  40.343  1.00  0.28           C  
ATOM    493  SG  CYS A  75      18.804  26.902  39.869  1.00  0.28           S  
ATOM    494  N   CYS A  76      19.809  28.769  42.206  1.00  0.25           N  
ATOM    495  CA  CYS A  76      20.659  28.518  43.357  1.00  0.25           C  
ATOM    496  C   CYS A  76      21.016  29.806  44.062  1.00  0.25           C  
ATOM    497  O   CYS A  76      21.112  29.878  45.284  1.00  0.25           O  
ATOM    498  CB  CYS A  76      21.960  27.795  42.923  1.00  0.25           C  
ATOM    499  SG  CYS A  76      21.598  26.143  42.231  1.00  0.25           S  
ATOM    500  N   GLY A  77      21.200  30.877  43.265  1.00  0.30           N  
ATOM    501  CA  GLY A  77      21.451  32.216  43.765  1.00  0.30           C  
ATOM    502  C   GLY A  77      20.231  32.941  44.281  1.00  0.30           C  
ATOM    503  O   GLY A  77      20.352  33.919  44.997  1.00  0.30           O  
ATOM    504  N   ALA A  78      19.015  32.437  44.031  1.00  0.28           N  
ATOM    505  CA  ALA A  78      17.805  32.986  44.624  1.00  0.28           C  
ATOM    506  C   ALA A  78      17.652  32.559  46.086  1.00  0.28           C  
ATOM    507  O   ALA A  78      16.794  33.007  46.849  1.00  0.28           O  
ATOM    508  CB  ALA A  78      16.582  32.592  43.779  1.00  0.28           C  
ATOM    509  N   GLY A  79      18.533  31.634  46.518  1.00  0.25           N  
ATOM    510  CA  GLY A  79      18.814  31.380  47.919  1.00  0.25           C  
ATOM    511  C   GLY A  79      19.960  32.156  48.517  1.00  0.25           C  
ATOM    512  O   GLY A  79      20.227  31.985  49.702  1.00  0.25           O  
ATOM    513  N   CYS A  80      20.689  33.018  47.772  1.00  0.27           N  
ATOM    514  CA  CYS A  80      21.693  33.866  48.402  1.00  0.27           C  
ATOM    515  C   CYS A  80      21.153  35.266  48.581  1.00  0.27           C  
ATOM    516  O   CYS A  80      20.247  35.703  47.891  1.00  0.27           O  
ATOM    517  CB  CYS A  80      23.096  33.878  47.711  1.00  0.27           C  
ATOM    518  SG  CYS A  80      23.213  34.217  45.909  1.00  0.27           S  
ATOM    519  N   CYS A  81      21.702  36.042  49.539  1.00  0.27           N  
ATOM    520  CA  CYS A  81      21.326  37.438  49.722  1.00  0.27           C  
ATOM    521  C   CYS A  81      21.545  38.250  48.447  1.00  0.27           C  
ATOM    522  O   CYS A  81      22.572  38.098  47.797  1.00  0.27           O  
ATOM    523  CB  CYS A  81      22.174  38.033  50.890  1.00  0.27           C  
ATOM    524  SG  CYS A  81      22.267  39.866  51.005  1.00  0.27           S  
ATOM    525  N   GLY A  82      20.639  39.189  48.086  1.00  0.30           N  
ATOM    526  CA  GLY A  82      20.740  39.951  46.837  1.00  0.30           C  
ATOM    527  C   GLY A  82      22.053  40.655  46.548  1.00  0.30           C  
ATOM    528  O   GLY A  82      22.428  40.891  45.403  1.00  0.30           O  
ATOM    529  N   ASN A  83      22.826  40.989  47.596  1.00  0.30           N  
ATOM    530  CA  ASN A  83      24.153  41.567  47.469  1.00  0.30           C  
ATOM    531  C   ASN A  83      25.291  40.548  47.596  1.00  0.30           C  
ATOM    532  O   ASN A  83      26.442  40.912  47.843  1.00  0.30           O  
ATOM    533  CB  ASN A  83      24.348  42.655  48.549  1.00  0.30           C  
ATOM    534  CG  ASN A  83      23.447  43.843  48.233  1.00  0.30           C  
ATOM    535  OD1 ASN A  83      23.299  44.201  47.063  1.00  0.30           O  
ATOM    536  ND2 ASN A  83      22.882  44.477  49.287  1.00  0.30           N  
ATOM    537  N   ARG A  84      25.004  39.244  47.462  1.00  0.27           N  
ATOM    538  CA  ARG A  84      25.962  38.159  47.608  1.00  0.27           C  
ATOM    539  C   ARG A  84      25.923  37.201  46.438  1.00  0.27           C  
ATOM    540  O   ARG A  84      26.541  36.143  46.440  1.00  0.27           O  
ATOM    541  CB  ARG A  84      25.660  37.397  48.921  1.00  0.27           C  
ATOM    542  CG  ARG A  84      25.990  38.230  50.170  1.00  0.27           C  
ATOM    543  CD  ARG A  84      27.475  38.596  50.215  1.00  0.27           C  
ATOM    544  NE  ARG A  84      27.702  39.355  51.471  1.00  0.27           N  
ATOM    545  CZ  ARG A  84      27.581  40.684  51.577  1.00  0.27           C  
ATOM    546  NH1 ARG A  84      27.779  41.237  52.771  1.00  0.27           N  
ATOM    547  NH2 ARG A  84      27.266  41.466  50.548  1.00  0.27           N  
ATOM    548  N   CYS A  85      25.219  37.596  45.375  1.00  0.36           N  
ATOM    549  CA  CYS A  85      24.899  36.739  44.257  1.00  0.36           C  
ATOM    550  C   CYS A  85      25.651  37.161  43.012  1.00  0.36           C  
ATOM    551  O   CYS A  85      25.081  37.639  42.038  1.00  0.36           O  
ATOM    552  CB  CYS A  85      23.376  36.719  44.044  1.00  0.36           C  
ATOM    553  SG  CYS A  85      22.487  36.091  45.513  1.00  0.36           S  
ATOM    554  N   ARG A  86      26.989  36.956  42.999  1.00  0.27           N  
ATOM    555  CA  ARG A  86      27.881  37.350  41.914  1.00  0.27           C  
ATOM    556  C   ARG A  86      27.512  36.711  40.585  1.00  0.27           C  
ATOM    557  O   ARG A  86      27.576  37.347  39.546  1.00  0.27           O  
ATOM    558  CB  ARG A  86      29.352  36.986  42.233  1.00  0.27           C  
ATOM    559  CG  ARG A  86      29.949  37.763  43.424  1.00  0.27           C  
ATOM    560  CD  ARG A  86      31.368  37.302  43.776  1.00  0.27           C  
ATOM    561  NE  ARG A  86      31.831  38.116  44.944  1.00  0.27           N  
ATOM    562  CZ  ARG A  86      32.949  37.852  45.634  1.00  0.27           C  
ATOM    563  NH1 ARG A  86      33.282  38.631  46.661  1.00  0.27           N  
ATOM    564  NH2 ARG A  86      33.737  36.830  45.318  1.00  0.27           N  
ATOM    565  N   MET A  87      27.076  35.439  40.624  1.00  0.37           N  
ATOM    566  CA  MET A  87      26.586  34.650  39.505  1.00  0.37           C  
ATOM    567  C   MET A  87      25.367  35.248  38.818  1.00  0.37           C  
ATOM    568  O   MET A  87      25.261  35.304  37.598  1.00  0.37           O  
ATOM    569  CB  MET A  87      26.222  33.265  40.087  1.00  0.37           C  
ATOM    570  CG  MET A  87      25.512  32.280  39.137  1.00  0.37           C  
ATOM    571  SD  MET A  87      25.099  30.704  39.937  1.00  0.37           S  
ATOM    572  CE  MET A  87      23.826  31.415  41.019  1.00  0.37           C  
ATOM    573  N   LEU A  88      24.398  35.745  39.597  1.00  0.37           N  
ATOM    574  CA  LEU A  88      23.277  36.451  39.010  1.00  0.37           C  
ATOM    575  C   LEU A  88      23.674  37.905  38.680  1.00  0.37           C  
ATOM    576  O   LEU A  88      23.171  38.543  37.764  1.00  0.37           O  
ATOM    577  CB  LEU A  88      22.059  36.314  39.956  1.00  0.37           C  
ATOM    578  CG  LEU A  88      20.666  36.635  39.365  1.00  0.37           C  
ATOM    579  CD1 LEU A  88      20.058  35.395  38.716  1.00  0.37           C  
ATOM    580  CD2 LEU A  88      19.700  37.103  40.457  1.00  0.37           C  
ATOM    581  N   ARG A  89      24.638  38.513  39.409  1.00  0.37           N  
ATOM    582  CA  ARG A  89      25.057  39.892  39.157  1.00  0.37           C  
ATOM    583  C   ARG A  89      25.818  40.002  37.856  1.00  0.37           C  
ATOM    584  O   ARG A  89      25.646  40.942  37.082  1.00  0.37           O  
ATOM    585  CB  ARG A  89      25.828  40.503  40.362  1.00  0.37           C  
ATOM    586  CG  ARG A  89      26.157  42.012  40.231  1.00  0.37           C  
ATOM    587  CD  ARG A  89      26.479  42.730  41.555  1.00  0.37           C  
ATOM    588  NE  ARG A  89      25.205  42.767  42.349  1.00  0.37           N  
ATOM    589  CZ  ARG A  89      25.094  43.149  43.629  1.00  0.37           C  
ATOM    590  NH1 ARG A  89      23.884  43.234  44.178  1.00  0.37           N  
ATOM    591  NH2 ARG A  89      26.157  43.433  44.373  1.00  0.37           N  
ATOM    592  N   SER A  90      26.627  38.977  37.554  1.00  0.45           N  
ATOM    593  CA  SER A  90      27.165  38.744  36.235  1.00  0.45           C  
ATOM    594  C   SER A  90      26.105  38.461  35.170  1.00  0.45           C  
ATOM    595  O   SER A  90      26.221  38.928  34.042  1.00  0.45           O  
ATOM    596  CB  SER A  90      28.283  37.673  36.252  1.00  0.45           C  
ATOM    597  OG  SER A  90      27.785  36.362  36.513  1.00  0.45           O  
ATOM    598  N   VAL A  91      25.000  37.737  35.485  1.00  0.44           N  
ATOM    599  CA  VAL A  91      23.873  37.585  34.553  1.00  0.44           C  
ATOM    600  C   VAL A  91      23.213  38.902  34.169  1.00  0.44           C  
ATOM    601  O   VAL A  91      22.897  39.155  33.005  1.00  0.44           O  
ATOM    602  CB  VAL A  91      22.834  36.506  34.912  1.00  0.44           C  
ATOM    603  CG1 VAL A  91      21.544  36.946  35.636  1.00  0.44           C  
ATOM    604  CG2 VAL A  91      22.386  35.895  33.580  1.00  0.44           C  
ATOM    605  N   PHE A  92      23.039  39.815  35.142  1.00  0.37           N  
ATOM    606  CA  PHE A  92      22.581  41.167  34.889  1.00  0.37           C  
ATOM    607  C   PHE A  92      23.534  41.997  34.026  1.00  0.37           C  
ATOM    608  O   PHE A  92      23.123  42.664  33.075  1.00  0.37           O  
ATOM    609  CB  PHE A  92      22.375  41.877  36.249  1.00  0.37           C  
ATOM    610  CG  PHE A  92      21.659  43.188  36.088  1.00  0.37           C  
ATOM    611  CD1 PHE A  92      20.268  43.223  35.939  1.00  0.37           C  
ATOM    612  CD2 PHE A  92      22.381  44.393  36.055  1.00  0.37           C  
ATOM    613  CE1 PHE A  92      19.617  44.443  35.749  1.00  0.37           C  
ATOM    614  CE2 PHE A  92      21.720  45.619  35.904  1.00  0.37           C  
ATOM    615  CZ  PHE A  92      20.332  45.643  35.748  1.00  0.37           C  
ATOM    616  N   SER A  93      24.850  41.968  34.324  1.00  0.43           N  
ATOM    617  CA  SER A  93      25.845  42.679  33.530  1.00  0.43           C  
ATOM    618  C   SER A  93      25.989  42.155  32.113  1.00  0.43           C  
ATOM    619  O   SER A  93      26.097  42.934  31.164  1.00  0.43           O  
ATOM    620  CB  SER A  93      27.226  42.792  34.222  1.00  0.43           C  
ATOM    621  OG  SER A  93      27.886  41.535  34.352  1.00  0.43           O  
ATOM    622  N   SER A  94      25.915  40.821  31.923  1.00  0.45           N  
ATOM    623  CA  SER A  94      25.812  40.197  30.610  1.00  0.45           C  
ATOM    624  C   SER A  94      24.609  40.680  29.824  1.00  0.45           C  
ATOM    625  O   SER A  94      24.736  41.030  28.656  1.00  0.45           O  
ATOM    626  CB  SER A  94      25.664  38.655  30.689  1.00  0.45           C  
ATOM    627  OG  SER A  94      26.879  38.032  31.093  1.00  0.45           O  
ATOM    628  N   ALA A  95      23.408  40.775  30.436  1.00  0.46           N  
ATOM    629  CA  ALA A  95      22.255  41.351  29.763  1.00  0.46           C  
ATOM    630  C   ALA A  95      22.427  42.813  29.340  1.00  0.46           C  
ATOM    631  O   ALA A  95      22.096  43.173  28.214  1.00  0.46           O  
ATOM    632  CB  ALA A  95      20.999  41.203  30.636  1.00  0.46           C  
ATOM    633  N   PHE A  96      22.999  43.683  30.199  1.00  0.35           N  
ATOM    634  CA  PHE A  96      23.318  45.065  29.845  1.00  0.35           C  
ATOM    635  C   PHE A  96      24.304  45.196  28.676  1.00  0.35           C  
ATOM    636  O   PHE A  96      24.081  45.962  27.736  1.00  0.35           O  
ATOM    637  CB  PHE A  96      23.877  45.807  31.096  1.00  0.35           C  
ATOM    638  CG  PHE A  96      24.078  47.286  30.854  1.00  0.35           C  
ATOM    639  CD1 PHE A  96      25.369  47.812  30.667  1.00  0.35           C  
ATOM    640  CD2 PHE A  96      22.976  48.154  30.784  1.00  0.35           C  
ATOM    641  CE1 PHE A  96      25.554  49.175  30.398  1.00  0.35           C  
ATOM    642  CE2 PHE A  96      23.157  49.518  30.517  1.00  0.35           C  
ATOM    643  CZ  PHE A  96      24.446  50.027  30.321  1.00  0.35           C  
ATOM    644  N   GLY A  97      25.404  44.411  28.678  1.00  0.41           N  
ATOM    645  CA  GLY A  97      26.366  44.421  27.577  1.00  0.41           C  
ATOM    646  C   GLY A  97      25.822  43.846  26.292  1.00  0.41           C  
ATOM    647  O   GLY A  97      26.109  44.342  25.205  1.00  0.41           O  
ATOM    648  N   VAL A  98      24.972  42.807  26.378  1.00  0.40           N  
ATOM    649  CA  VAL A  98      24.227  42.288  25.241  1.00  0.40           C  
ATOM    650  C   VAL A  98      23.237  43.294  24.662  1.00  0.40           C  
ATOM    651  O   VAL A  98      23.196  43.491  23.456  1.00  0.40           O  
ATOM    652  CB  VAL A  98      23.531  40.984  25.613  1.00  0.40           C  
ATOM    653  CG1 VAL A  98      22.454  40.563  24.595  1.00  0.40           C  
ATOM    654  CG2 VAL A  98      24.590  39.870  25.716  1.00  0.40           C  
ATOM    655  N   LEU A  99      22.450  44.011  25.495  1.00  0.36           N  
ATOM    656  CA  LEU A  99      21.554  45.069  25.032  1.00  0.36           C  
ATOM    657  C   LEU A  99      22.267  46.224  24.332  1.00  0.36           C  
ATOM    658  O   LEU A  99      21.809  46.714  23.298  1.00  0.36           O  
ATOM    659  CB  LEU A  99      20.706  45.642  26.197  1.00  0.36           C  
ATOM    660  CG  LEU A  99      19.597  44.706  26.726  1.00  0.36           C  
ATOM    661  CD1 LEU A  99      18.999  45.260  28.028  1.00  0.36           C  
ATOM    662  CD2 LEU A  99      18.482  44.490  25.693  1.00  0.36           C  
ATOM    663  N   GLY A 100      23.436  46.670  24.844  1.00  0.35           N  
ATOM    664  CA  GLY A 100      24.245  47.677  24.154  1.00  0.35           C  
ATOM    665  C   GLY A 100      24.841  47.199  22.851  1.00  0.35           C  
ATOM    666  O   GLY A 100      24.855  47.923  21.859  1.00  0.35           O  
ATOM    667  N   ALA A 101      25.306  45.937  22.791  1.00  0.35           N  
ATOM    668  CA  ALA A 101      25.741  45.318  21.553  1.00  0.35           C  
ATOM    669  C   ALA A 101      24.627  45.160  20.517  1.00  0.35           C  
ATOM    670  O   ALA A 101      24.832  45.438  19.339  1.00  0.35           O  
ATOM    671  CB  ALA A 101      26.416  43.970  21.854  1.00  0.35           C  
ATOM    672  N   ILE A 102      23.402  44.769  20.929  1.00  0.35           N  
ATOM    673  CA  ILE A 102      22.220  44.710  20.065  1.00  0.35           C  
ATOM    674  C   ILE A 102      21.876  46.056  19.440  1.00  0.35           C  
ATOM    675  O   ILE A 102      21.573  46.136  18.252  1.00  0.35           O  
ATOM    676  CB  ILE A 102      20.999  44.165  20.817  1.00  0.35           C  
ATOM    677  CG1 ILE A 102      21.196  42.670  21.159  1.00  0.35           C  
ATOM    678  CG2 ILE A 102      19.687  44.346  20.015  1.00  0.35           C  
ATOM    679  CD1 ILE A 102      20.198  42.155  22.202  1.00  0.35           C  
ATOM    680  N   TYR A 103      21.950  47.165  20.205  1.00  0.26           N  
ATOM    681  CA  TYR A 103      21.781  48.503  19.655  1.00  0.26           C  
ATOM    682  C   TYR A 103      22.830  48.853  18.586  1.00  0.26           C  
ATOM    683  O   TYR A 103      22.508  49.372  17.519  1.00  0.26           O  
ATOM    684  CB  TYR A 103      21.786  49.521  20.830  1.00  0.26           C  
ATOM    685  CG  TYR A 103      21.537  50.934  20.372  1.00  0.26           C  
ATOM    686  CD1 TYR A 103      22.616  51.821  20.230  1.00  0.26           C  
ATOM    687  CD2 TYR A 103      20.243  51.374  20.043  1.00  0.26           C  
ATOM    688  CE1 TYR A 103      22.411  53.121  19.752  1.00  0.26           C  
ATOM    689  CE2 TYR A 103      20.035  52.678  19.567  1.00  0.26           C  
ATOM    690  CZ  TYR A 103      21.122  53.549  19.418  1.00  0.26           C  
ATOM    691  OH  TYR A 103      20.927  54.856  18.930  1.00  0.26           O  
ATOM    692  N   CYS A 104      24.113  48.532  18.839  1.00  0.19           N  
ATOM    693  CA  CYS A 104      25.201  48.713  17.891  1.00  0.19           C  
ATOM    694  C   CYS A 104      25.096  47.865  16.623  1.00  0.19           C  
ATOM    695  O   CYS A 104      25.425  48.317  15.527  1.00  0.19           O  
ATOM    696  CB  CYS A 104      26.562  48.453  18.587  1.00  0.19           C  
ATOM    697  SG  CYS A 104      26.911  49.710  19.868  1.00  0.19           S  
ATOM    698  N   LEU A 105      24.641  46.601  16.725  1.00  0.25           N  
ATOM    699  CA  LEU A 105      24.565  45.676  15.602  1.00  0.25           C  
ATOM    700  C   LEU A 105      23.405  45.923  14.625  1.00  0.25           C  
ATOM    701  O   LEU A 105      22.613  45.027  14.348  1.00  0.25           O  
ATOM    702  CB  LEU A 105      24.489  44.208  16.129  1.00  0.25           C  
ATOM    703  CG  LEU A 105      25.791  43.627  16.725  1.00  0.25           C  
ATOM    704  CD1 LEU A 105      25.502  42.255  17.354  1.00  0.25           C  
ATOM    705  CD2 LEU A 105      26.896  43.480  15.672  1.00  0.25           C  
ATOM    706  N   SER A 106      23.284  47.130  14.015  1.00  0.28           N  
ATOM    707  CA  SER A 106      22.061  47.401  13.251  1.00  0.28           C  
ATOM    708  C   SER A 106      22.064  48.585  12.279  1.00  0.28           C  
ATOM    709  O   SER A 106      21.299  49.528  12.453  1.00  0.28           O  
ATOM    710  CB  SER A 106      20.822  47.602  14.188  1.00  0.28           C  
ATOM    711  OG  SER A 106      19.586  47.416  13.485  1.00  0.28           O  
ATOM    712  N   VAL A 107      22.873  48.581  11.182  1.00  0.18           N  
ATOM    713  CA  VAL A 107      22.623  49.592  10.132  1.00  0.18           C  
ATOM    714  C   VAL A 107      23.072  49.276   8.690  1.00  0.18           C  
ATOM    715  O   VAL A 107      22.519  49.817   7.736  1.00  0.18           O  
ATOM    716  CB  VAL A 107      23.132  50.992  10.531  1.00  0.18           C  
ATOM    717  CG1 VAL A 107      24.667  51.116  10.495  1.00  0.18           C  
ATOM    718  CG2 VAL A 107      22.454  52.087   9.678  1.00  0.18           C  
ATOM    719  N   SER A 108      24.028  48.353   8.420  1.00  0.20           N  
ATOM    720  CA  SER A 108      24.434  48.083   7.022  1.00  0.20           C  
ATOM    721  C   SER A 108      23.707  46.894   6.401  1.00  0.20           C  
ATOM    722  O   SER A 108      24.161  45.752   6.457  1.00  0.20           O  
ATOM    723  CB  SER A 108      25.966  47.884   6.821  1.00  0.20           C  
ATOM    724  OG  SER A 108      26.328  47.809   5.434  1.00  0.20           O  
ATOM    725  N   GLY A 109      22.547  47.152   5.754  1.00  0.28           N  
ATOM    726  CA  GLY A 109      21.651  46.109   5.248  1.00  0.28           C  
ATOM    727  C   GLY A 109      22.085  45.400   3.994  1.00  0.28           C  
ATOM    728  O   GLY A 109      21.919  44.194   3.871  1.00  0.28           O  
ATOM    729  N   ALA A 110      22.645  46.109   2.995  1.00  0.25           N  
ATOM    730  CA  ALA A 110      23.083  45.456   1.773  1.00  0.25           C  
ATOM    731  C   ALA A 110      24.439  44.774   1.913  1.00  0.25           C  
ATOM    732  O   ALA A 110      24.731  43.798   1.222  1.00  0.25           O  
ATOM    733  CB  ALA A 110      23.086  46.452   0.600  1.00  0.25           C  
ATOM    734  N   GLY A 111      25.277  45.214   2.875  1.00  0.23           N  
ATOM    735  CA  GLY A 111      26.563  44.574   3.145  1.00  0.23           C  
ATOM    736  C   GLY A 111      26.419  43.232   3.807  1.00  0.23           C  
ATOM    737  O   GLY A 111      27.043  42.251   3.410  1.00  0.23           O  
ATOM    738  N   LEU A 112      25.490  43.126   4.772  1.00  0.22           N  
ATOM    739  CA  LEU A 112      25.137  41.856   5.356  1.00  0.22           C  
ATOM    740  C   LEU A 112      24.028  41.196   4.561  1.00  0.22           C  
ATOM    741  O   LEU A 112      23.430  40.262   5.047  1.00  0.22           O  
ATOM    742  CB  LEU A 112      24.637  41.990   6.821  1.00  0.22           C  
ATOM    743  CG  LEU A 112      25.642  42.499   7.879  1.00  0.22           C  
ATOM    744  CD1 LEU A 112      24.871  42.645   9.199  1.00  0.22           C  
ATOM    745  CD2 LEU A 112      26.852  41.571   8.081  1.00  0.22           C  
ATOM    746  N   ARG A 113      23.741  41.606   3.306  1.00  0.26           N  
ATOM    747  CA  ARG A 113      22.866  40.817   2.455  1.00  0.26           C  
ATOM    748  C   ARG A 113      23.709  40.157   1.386  1.00  0.26           C  
ATOM    749  O   ARG A 113      23.518  38.999   1.017  1.00  0.26           O  
ATOM    750  CB  ARG A 113      21.768  41.694   1.831  1.00  0.26           C  
ATOM    751  CG  ARG A 113      20.801  40.923   0.914  1.00  0.26           C  
ATOM    752  CD  ARG A 113      19.458  41.627   0.753  1.00  0.26           C  
ATOM    753  NE  ARG A 113      19.765  42.958   0.140  1.00  0.26           N  
ATOM    754  CZ  ARG A 113      18.892  43.970   0.139  1.00  0.26           C  
ATOM    755  NH1 ARG A 113      19.224  45.123  -0.436  1.00  0.26           N  
ATOM    756  NH2 ARG A 113      17.695  43.826   0.694  1.00  0.26           N  
ATOM    757  N   ASN A 114      24.759  40.857   0.921  1.00  0.29           N  
ATOM    758  CA  ASN A 114      25.718  40.290  -0.003  1.00  0.29           C  
ATOM    759  C   ASN A 114      26.599  39.216   0.625  1.00  0.29           C  
ATOM    760  O   ASN A 114      26.999  38.268  -0.050  1.00  0.29           O  
ATOM    761  CB  ASN A 114      26.603  41.391  -0.632  1.00  0.29           C  
ATOM    762  CG  ASN A 114      25.782  42.183  -1.643  1.00  0.29           C  
ATOM    763  OD1 ASN A 114      24.835  41.671  -2.241  1.00  0.29           O  
ATOM    764  ND2 ASN A 114      26.184  43.447  -1.901  1.00  0.29           N  
ATOM    765  N   GLY A 115      26.909  39.337   1.935  1.00  0.25           N  
ATOM    766  CA  GLY A 115      27.571  38.294   2.716  1.00  0.25           C  
ATOM    767  C   GLY A 115      26.804  36.998   2.795  1.00  0.25           C  
ATOM    768  O   GLY A 115      27.353  36.004   2.325  1.00  0.25           O  
ATOM    769  N   PRO A 116      25.558  36.909   3.289  1.00  0.23           N  
ATOM    770  CA  PRO A 116      24.706  35.745   3.138  1.00  0.23           C  
ATOM    771  C   PRO A 116      24.663  35.158   1.751  1.00  0.23           C  
ATOM    772  O   PRO A 116      24.789  33.951   1.632  1.00  0.23           O  
ATOM    773  CB  PRO A 116      23.319  36.144   3.647  1.00  0.23           C  
ATOM    774  CG  PRO A 116      23.577  37.297   4.608  1.00  0.23           C  
ATOM    775  CD  PRO A 116      24.900  37.912   4.113  1.00  0.23           C  
ATOM    776  N   ARG A 117      24.542  35.968   0.680  1.00  0.21           N  
ATOM    777  CA  ARG A 117      24.614  35.461  -0.680  1.00  0.21           C  
ATOM    778  C   ARG A 117      25.911  34.710  -0.984  1.00  0.21           C  
ATOM    779  O   ARG A 117      25.898  33.618  -1.542  1.00  0.21           O  
ATOM    780  CB  ARG A 117      24.467  36.640  -1.675  1.00  0.21           C  
ATOM    781  CG  ARG A 117      24.491  36.226  -3.163  1.00  0.21           C  
ATOM    782  CD  ARG A 117      24.582  37.385  -4.163  1.00  0.21           C  
ATOM    783  NE  ARG A 117      25.888  38.093  -3.940  1.00  0.21           N  
ATOM    784  CZ  ARG A 117      27.078  37.711  -4.425  1.00  0.21           C  
ATOM    785  NH1 ARG A 117      28.152  38.438  -4.134  1.00  0.21           N  
ATOM    786  NH2 ARG A 117      27.224  36.656  -5.219  1.00  0.21           N  
ATOM    787  N   CYS A 118      27.077  35.249  -0.585  1.00  0.22           N  
ATOM    788  CA  CYS A 118      28.351  34.560  -0.723  1.00  0.22           C  
ATOM    789  C   CYS A 118      28.449  33.283   0.102  1.00  0.22           C  
ATOM    790  O   CYS A 118      28.968  32.274  -0.374  1.00  0.22           O  
ATOM    791  CB  CYS A 118      29.533  35.495  -0.381  1.00  0.22           C  
ATOM    792  SG  CYS A 118      29.762  36.785  -1.652  1.00  0.22           S  
ATOM    793  N   LEU A 119      27.923  33.294   1.340  1.00  0.24           N  
ATOM    794  CA  LEU A 119      27.810  32.128   2.205  1.00  0.24           C  
ATOM    795  C   LEU A 119      26.969  31.019   1.571  1.00  0.24           C  
ATOM    796  O   LEU A 119      27.463  29.917   1.354  1.00  0.24           O  
ATOM    797  CB  LEU A 119      27.163  32.571   3.547  1.00  0.24           C  
ATOM    798  CG  LEU A 119      28.092  33.225   4.598  1.00  0.24           C  
ATOM    799  CD1 LEU A 119      29.366  33.871   4.054  1.00  0.24           C  
ATOM    800  CD2 LEU A 119      27.357  34.256   5.474  1.00  0.24           C  
ATOM    801  N   MET A 120      25.732  31.340   1.126  1.00  0.21           N  
ATOM    802  CA  MET A 120      24.825  30.430   0.436  1.00  0.21           C  
ATOM    803  C   MET A 120      25.422  29.862  -0.848  1.00  0.21           C  
ATOM    804  O   MET A 120      25.340  28.666  -1.116  1.00  0.21           O  
ATOM    805  CB  MET A 120      23.495  31.150   0.063  1.00  0.21           C  
ATOM    806  CG  MET A 120      22.618  31.572   1.260  1.00  0.21           C  
ATOM    807  SD  MET A 120      21.034  32.358   0.814  1.00  0.21           S  
ATOM    808  CE  MET A 120      20.221  30.909   0.074  1.00  0.21           C  
ATOM    809  N   ASN A 121      26.093  30.697  -1.666  1.00  0.23           N  
ATOM    810  CA  ASN A 121      26.801  30.253  -2.859  1.00  0.23           C  
ATOM    811  C   ASN A 121      27.925  29.262  -2.581  1.00  0.23           C  
ATOM    812  O   ASN A 121      28.085  28.270  -3.292  1.00  0.23           O  
ATOM    813  CB  ASN A 121      27.440  31.457  -3.589  1.00  0.23           C  
ATOM    814  CG  ASN A 121      26.366  32.330  -4.215  1.00  0.23           C  
ATOM    815  OD1 ASN A 121      25.215  31.960  -4.430  1.00  0.23           O  
ATOM    816  ND2 ASN A 121      26.755  33.577  -4.564  1.00  0.23           N  
ATOM    817  N   GLY A 122      28.736  29.494  -1.525  1.00  0.30           N  
ATOM    818  CA  GLY A 122      29.808  28.571  -1.167  1.00  0.30           C  
ATOM    819  C   GLY A 122      29.285  27.282  -0.592  1.00  0.30           C  
ATOM    820  O   GLY A 122      29.766  26.201  -0.924  1.00  0.30           O  
ATOM    821  N   GLU A 123      28.240  27.359   0.249  1.00  0.27           N  
ATOM    822  CA  GLU A 123      27.543  26.200   0.773  1.00  0.27           C  
ATOM    823  C   GLU A 123      26.884  25.357  -0.307  1.00  0.27           C  
ATOM    824  O   GLU A 123      27.067  24.142  -0.354  1.00  0.27           O  
ATOM    825  CB  GLU A 123      26.471  26.654   1.786  1.00  0.27           C  
ATOM    826  CG  GLU A 123      27.088  27.263   3.066  1.00  0.27           C  
ATOM    827  CD  GLU A 123      26.091  27.987   3.965  1.00  0.27           C  
ATOM    828  OE1 GLU A 123      24.870  27.941   3.679  1.00  0.27           O  
ATOM    829  OE2 GLU A 123      26.567  28.591   4.962  1.00  0.27           O  
ATOM    830  N   TRP A 124      26.164  25.983  -1.258  1.00  0.22           N  
ATOM    831  CA  TRP A 124      25.582  25.298  -2.399  1.00  0.22           C  
ATOM    832  C   TRP A 124      26.625  24.631  -3.292  1.00  0.22           C  
ATOM    833  O   TRP A 124      26.480  23.474  -3.673  1.00  0.22           O  
ATOM    834  CB  TRP A 124      24.708  26.289  -3.219  1.00  0.22           C  
ATOM    835  CG  TRP A 124      23.888  25.668  -4.342  1.00  0.22           C  
ATOM    836  CD1 TRP A 124      22.653  25.089  -4.273  1.00  0.22           C  
ATOM    837  CD2 TRP A 124      24.320  25.537  -5.707  1.00  0.22           C  
ATOM    838  NE1 TRP A 124      22.300  24.555  -5.494  1.00  0.22           N  
ATOM    839  CE2 TRP A 124      23.310  24.825  -6.391  1.00  0.22           C  
ATOM    840  CE3 TRP A 124      25.474  25.959  -6.363  1.00  0.22           C  
ATOM    841  CZ2 TRP A 124      23.443  24.515  -7.736  1.00  0.22           C  
ATOM    842  CZ3 TRP A 124      25.594  25.670  -7.730  1.00  0.22           C  
ATOM    843  CH2 TRP A 124      24.595  24.954  -8.408  1.00  0.22           C  
ATOM    844  N   GLY A 125      27.746  25.320  -3.608  1.00  0.25           N  
ATOM    845  CA  GLY A 125      28.794  24.743  -4.449  1.00  0.25           C  
ATOM    846  C   GLY A 125      29.551  23.586  -3.845  1.00  0.25           C  
ATOM    847  O   GLY A 125      29.979  22.682  -4.555  1.00  0.25           O  
ATOM    848  N   TYR A 126      29.726  23.553  -2.510  1.00  0.23           N  
ATOM    849  CA  TYR A 126      30.286  22.391  -1.843  1.00  0.23           C  
ATOM    850  C   TYR A 126      29.280  21.260  -1.658  1.00  0.23           C  
ATOM    851  O   TYR A 126      29.668  20.107  -1.503  1.00  0.23           O  
ATOM    852  CB  TYR A 126      30.908  22.793  -0.470  1.00  0.23           C  
ATOM    853  CG  TYR A 126      32.336  23.252  -0.656  1.00  0.23           C  
ATOM    854  CD1 TYR A 126      33.338  22.313  -0.967  1.00  0.23           C  
ATOM    855  CD2 TYR A 126      32.701  24.603  -0.531  1.00  0.23           C  
ATOM    856  CE1 TYR A 126      34.666  22.718  -1.172  1.00  0.23           C  
ATOM    857  CE2 TYR A 126      34.025  25.007  -0.742  1.00  0.23           C  
ATOM    858  CZ  TYR A 126      35.009  24.067  -1.066  1.00  0.23           C  
ATOM    859  OH  TYR A 126      36.338  24.470  -1.296  1.00  0.23           O  
ATOM    860  N   HIS A 127      27.962  21.530  -1.684  1.00  0.26           N  
ATOM    861  CA  HIS A 127      26.917  20.550  -1.443  1.00  0.26           C  
ATOM    862  C   HIS A 127      26.612  19.609  -2.602  1.00  0.26           C  
ATOM    863  O   HIS A 127      25.507  19.463  -3.070  1.00  0.26           O  
ATOM    864  CB  HIS A 127      25.636  21.301  -0.996  1.00  0.26           C  
ATOM    865  CG  HIS A 127      24.343  20.532  -0.920  1.00  0.26           C  
ATOM    866  ND1 HIS A 127      23.182  21.264  -1.010  1.00  0.26           N  
ATOM    867  CD2 HIS A 127      24.049  19.207  -0.963  1.00  0.26           C  
ATOM    868  CE1 HIS A 127      22.215  20.389  -1.123  1.00  0.26           C  
ATOM    869  NE2 HIS A 127      22.685  19.129  -1.109  1.00  0.26           N  
ATOM    870  N   PHE A 128      27.612  18.828  -3.016  1.00  0.21           N  
ATOM    871  CA  PHE A 128      27.330  17.708  -3.890  1.00  0.21           C  
ATOM    872  C   PHE A 128      28.364  16.641  -3.608  1.00  0.21           C  
ATOM    873  O   PHE A 128      29.416  16.621  -4.231  1.00  0.21           O  
ATOM    874  CB  PHE A 128      27.351  18.023  -5.421  1.00  0.21           C  
ATOM    875  CG  PHE A 128      26.297  19.022  -5.832  1.00  0.21           C  
ATOM    876  CD1 PHE A 128      24.947  18.637  -5.922  1.00  0.21           C  
ATOM    877  CD2 PHE A 128      26.633  20.372  -6.035  1.00  0.21           C  
ATOM    878  CE1 PHE A 128      23.946  19.593  -6.146  1.00  0.21           C  
ATOM    879  CE2 PHE A 128      25.635  21.329  -6.265  1.00  0.21           C  
ATOM    880  CZ  PHE A 128      24.291  20.940  -6.314  1.00  0.21           C  
ATOM    881  N   GLU A 129      28.086  15.733  -2.647  1.00  0.26           N  
ATOM    882  CA  GLU A 129      28.989  14.644  -2.310  1.00  0.26           C  
ATOM    883  C   GLU A 129      29.020  14.398  -0.798  1.00  0.26           C  
ATOM    884  O   GLU A 129      27.998  14.396  -0.116  1.00  0.26           O  
ATOM    885  CB  GLU A 129      28.650  13.343  -3.090  1.00  0.26           C  
ATOM    886  CG  GLU A 129      27.248  12.727  -2.844  1.00  0.26           C  
ATOM    887  CD  GLU A 129      26.964  11.518  -3.741  1.00  0.26           C  
ATOM    888  OE1 GLU A 129      27.819  11.181  -4.599  1.00  0.26           O  
ATOM    889  OE2 GLU A 129      25.865  10.930  -3.569  1.00  0.26           O  
ATOM    890  N   ASP A 130      30.222  14.253  -0.208  1.00  0.24           N  
ATOM    891  CA  ASP A 130      30.497  13.833   1.156  1.00  0.24           C  
ATOM    892  C   ASP A 130      30.478  14.976   2.178  1.00  0.24           C  
ATOM    893  O   ASP A 130      30.804  14.844   3.357  1.00  0.24           O  
ATOM    894  CB  ASP A 130      31.878  13.108   1.138  1.00  0.24           C  
ATOM    895  CG  ASP A 130      33.000  13.919   0.482  1.00  0.24           C  
ATOM    896  OD1 ASP A 130      32.803  14.400  -0.666  1.00  0.24           O  
ATOM    897  OD2 ASP A 130      34.071  14.055   1.119  1.00  0.24           O  
ATOM    898  N   THR A 131      30.010  16.148   1.741  1.00  0.24           N  
ATOM    899  CA  THR A 131      29.905  17.372   2.504  1.00  0.24           C  
ATOM    900  C   THR A 131      28.610  17.473   3.277  1.00  0.24           C  
ATOM    901  O   THR A 131      27.739  18.299   2.999  1.00  0.24           O  
ATOM    902  CB  THR A 131      30.009  18.587   1.604  1.00  0.24           C  
ATOM    903  OG1 THR A 131      29.134  18.458   0.490  1.00  0.24           O  
ATOM    904  CG2 THR A 131      31.431  18.688   1.047  1.00  0.24           C  
ATOM    905  N   ALA A 132      28.450  16.660   4.335  1.00  0.20           N  
ATOM    906  CA  ALA A 132      27.229  16.649   5.115  1.00  0.20           C  
ATOM    907  C   ALA A 132      26.870  17.998   5.741  1.00  0.20           C  
ATOM    908  O   ALA A 132      25.707  18.381   5.754  1.00  0.20           O  
ATOM    909  CB  ALA A 132      27.235  15.501   6.135  1.00  0.20           C  
ATOM    910  N   GLY A 133      27.851  18.809   6.199  1.00  0.23           N  
ATOM    911  CA  GLY A 133      27.555  20.170   6.647  1.00  0.23           C  
ATOM    912  C   GLY A 133      27.056  21.113   5.578  1.00  0.23           C  
ATOM    913  O   GLY A 133      26.103  21.847   5.810  1.00  0.23           O  
ATOM    914  N   ALA A 134      27.639  21.100   4.362  1.00  0.27           N  
ATOM    915  CA  ALA A 134      27.161  21.909   3.250  1.00  0.27           C  
ATOM    916  C   ALA A 134      25.752  21.529   2.794  1.00  0.27           C  
ATOM    917  O   ALA A 134      24.906  22.391   2.563  1.00  0.27           O  
ATOM    918  CB  ALA A 134      28.154  21.842   2.077  1.00  0.27           C  
ATOM    919  N   TYR A 135      25.450  20.208   2.729  1.00  0.22           N  
ATOM    920  CA  TYR A 135      24.095  19.704   2.528  1.00  0.22           C  
ATOM    921  C   TYR A 135      23.132  20.204   3.600  1.00  0.22           C  
ATOM    922  O   TYR A 135      22.053  20.693   3.284  1.00  0.22           O  
ATOM    923  CB  TYR A 135      24.081  18.132   2.487  1.00  0.22           C  
ATOM    924  CG  TYR A 135      22.676  17.533   2.416  1.00  0.22           C  
ATOM    925  CD1 TYR A 135      21.871  17.457   3.569  1.00  0.22           C  
ATOM    926  CD2 TYR A 135      22.119  17.106   1.201  1.00  0.22           C  
ATOM    927  CE1 TYR A 135      20.514  17.124   3.483  1.00  0.22           C  
ATOM    928  CE2 TYR A 135      20.782  16.678   1.122  1.00  0.22           C  
ATOM    929  CZ  TYR A 135      19.962  16.741   2.260  1.00  0.22           C  
ATOM    930  OH  TYR A 135      18.576  16.461   2.190  1.00  0.22           O  
ATOM    931  N   LEU A 136      23.484  20.096   4.898  1.00  0.28           N  
ATOM    932  CA  LEU A 136      22.598  20.503   5.976  1.00  0.28           C  
ATOM    933  C   LEU A 136      22.307  21.996   5.985  1.00  0.28           C  
ATOM    934  O   LEU A 136      21.162  22.408   6.159  1.00  0.28           O  
ATOM    935  CB  LEU A 136      23.148  20.061   7.352  1.00  0.28           C  
ATOM    936  CG  LEU A 136      23.142  18.534   7.595  1.00  0.28           C  
ATOM    937  CD1 LEU A 136      23.961  18.199   8.850  1.00  0.28           C  
ATOM    938  CD2 LEU A 136      21.728  17.945   7.701  1.00  0.28           C  
ATOM    939  N   LEU A 137      23.322  22.854   5.763  1.00  0.29           N  
ATOM    940  CA  LEU A 137      23.115  24.288   5.638  1.00  0.29           C  
ATOM    941  C   LEU A 137      22.247  24.675   4.442  1.00  0.29           C  
ATOM    942  O   LEU A 137      21.217  25.327   4.593  1.00  0.29           O  
ATOM    943  CB  LEU A 137      24.485  25.000   5.541  1.00  0.29           C  
ATOM    944  CG  LEU A 137      25.367  24.858   6.802  1.00  0.29           C  
ATOM    945  CD1 LEU A 137      26.796  25.343   6.517  1.00  0.29           C  
ATOM    946  CD2 LEU A 137      24.768  25.597   8.007  1.00  0.29           C  
ATOM    947  N   ASN A 138      22.571  24.189   3.225  1.00  0.31           N  
ATOM    948  CA  ASN A 138      21.790  24.481   2.032  1.00  0.31           C  
ATOM    949  C   ASN A 138      20.378  23.896   2.088  1.00  0.31           C  
ATOM    950  O   ASN A 138      19.408  24.533   1.686  1.00  0.31           O  
ATOM    951  CB  ASN A 138      22.569  24.054   0.763  1.00  0.31           C  
ATOM    952  CG  ASN A 138      21.854  24.494  -0.516  1.00  0.31           C  
ATOM    953  OD1 ASN A 138      21.540  25.660  -0.732  1.00  0.31           O  
ATOM    954  ND2 ASN A 138      21.555  23.520  -1.404  1.00  0.31           N  
ATOM    955  N   ARG A 139      20.200  22.672   2.622  1.00  0.25           N  
ATOM    956  CA  ARG A 139      18.879  22.111   2.828  1.00  0.25           C  
ATOM    957  C   ARG A 139      18.018  22.907   3.799  1.00  0.25           C  
ATOM    958  O   ARG A 139      16.856  23.173   3.511  1.00  0.25           O  
ATOM    959  CB  ARG A 139      18.966  20.639   3.300  1.00  0.25           C  
ATOM    960  CG  ARG A 139      17.606  19.938   3.486  1.00  0.25           C  
ATOM    961  CD  ARG A 139      16.795  19.798   2.193  1.00  0.25           C  
ATOM    962  NE  ARG A 139      15.387  19.547   2.583  1.00  0.25           N  
ATOM    963  CZ  ARG A 139      14.861  18.379   2.954  1.00  0.25           C  
ATOM    964  NH1 ARG A 139      13.601  18.407   3.371  1.00  0.25           N  
ATOM    965  NH2 ARG A 139      15.542  17.236   2.912  1.00  0.25           N  
ATOM    966  N   THR A 140      18.565  23.360   4.950  1.00  0.30           N  
ATOM    967  CA  THR A 140      17.811  24.220   5.867  1.00  0.30           C  
ATOM    968  C   THR A 140      17.464  25.562   5.269  1.00  0.30           C  
ATOM    969  O   THR A 140      16.363  26.063   5.460  1.00  0.30           O  
ATOM    970  CB  THR A 140      18.386  24.436   7.271  1.00  0.30           C  
ATOM    971  OG1 THR A 140      19.665  25.043   7.325  1.00  0.30           O  
ATOM    972  CG2 THR A 140      18.521  23.100   7.991  1.00  0.30           C  
ATOM    973  N   LEU A 141      18.371  26.174   4.492  1.00  0.28           N  
ATOM    974  CA  LEU A 141      18.074  27.361   3.709  1.00  0.28           C  
ATOM    975  C   LEU A 141      16.974  27.144   2.677  1.00  0.28           C  
ATOM    976  O   LEU A 141      16.087  27.979   2.532  1.00  0.28           O  
ATOM    977  CB  LEU A 141      19.343  27.860   2.987  1.00  0.28           C  
ATOM    978  CG  LEU A 141      20.451  28.383   3.920  1.00  0.28           C  
ATOM    979  CD1 LEU A 141      21.764  28.477   3.139  1.00  0.28           C  
ATOM    980  CD2 LEU A 141      20.079  29.716   4.588  1.00  0.28           C  
ATOM    981  N   TRP A 142      16.975  26.005   1.959  1.00  0.28           N  
ATOM    982  CA  TRP A 142      15.883  25.630   1.077  1.00  0.28           C  
ATOM    983  C   TRP A 142      14.547  25.399   1.788  1.00  0.28           C  
ATOM    984  O   TRP A 142      13.527  25.929   1.373  1.00  0.28           O  
ATOM    985  CB  TRP A 142      16.274  24.367   0.267  1.00  0.28           C  
ATOM    986  CG  TRP A 142      15.441  24.119  -0.980  1.00  0.28           C  
ATOM    987  CD1 TRP A 142      15.619  24.626  -2.238  1.00  0.28           C  
ATOM    988  CD2 TRP A 142      14.255  23.304  -1.036  1.00  0.28           C  
ATOM    989  NE1 TRP A 142      14.629  24.170  -3.084  1.00  0.28           N  
ATOM    990  CE2 TRP A 142      13.781  23.361  -2.360  1.00  0.28           C  
ATOM    991  CE3 TRP A 142      13.583  22.567  -0.063  1.00  0.28           C  
ATOM    992  CZ2 TRP A 142      12.628  22.685  -2.737  1.00  0.28           C  
ATOM    993  CZ3 TRP A 142      12.407  21.898  -0.438  1.00  0.28           C  
ATOM    994  CH2 TRP A 142      11.937  21.953  -1.758  1.00  0.28           C  
ATOM    995  N   ASP A 143      14.516  24.653   2.913  1.00  0.32           N  
ATOM    996  CA  ASP A 143      13.292  24.413   3.668  1.00  0.32           C  
ATOM    997  C   ASP A 143      12.742  25.688   4.352  1.00  0.32           C  
ATOM    998  O   ASP A 143      11.548  25.800   4.623  1.00  0.32           O  
ATOM    999  CB  ASP A 143      13.495  23.313   4.758  1.00  0.32           C  
ATOM   1000  CG  ASP A 143      13.847  21.909   4.269  1.00  0.32           C  
ATOM   1001  OD1 ASP A 143      13.584  21.513   3.105  1.00  0.32           O  
ATOM   1002  OD2 ASP A 143      14.369  21.129   5.105  1.00  0.32           O  
ATOM   1003  N   ARG A 144      13.598  26.695   4.652  1.00  0.23           N  
ATOM   1004  CA  ARG A 144      13.180  27.947   5.277  1.00  0.23           C  
ATOM   1005  C   ARG A 144      12.809  29.052   4.294  1.00  0.23           C  
ATOM   1006  O   ARG A 144      12.345  30.111   4.711  1.00  0.23           O  
ATOM   1007  CB  ARG A 144      14.345  28.563   6.106  1.00  0.23           C  
ATOM   1008  CG  ARG A 144      14.716  27.802   7.392  1.00  0.23           C  
ATOM   1009  CD  ARG A 144      16.012  28.329   8.018  1.00  0.23           C  
ATOM   1010  NE  ARG A 144      16.353  27.406   9.145  1.00  0.23           N  
ATOM   1011  CZ  ARG A 144      17.416  27.557   9.946  1.00  0.23           C  
ATOM   1012  NH1 ARG A 144      17.635  26.667  10.911  1.00  0.23           N  
ATOM   1013  NH2 ARG A 144      18.257  28.577   9.805  1.00  0.23           N  
ATOM   1014  N   CYS A 145      13.011  28.857   2.982  1.00  0.23           N  
ATOM   1015  CA  CYS A 145      12.814  29.906   1.997  1.00  0.23           C  
ATOM   1016  C   CYS A 145      12.056  29.338   0.821  1.00  0.23           C  
ATOM   1017  O   CYS A 145      11.939  28.135   0.660  1.00  0.23           O  
ATOM   1018  CB  CYS A 145      14.149  30.481   1.450  1.00  0.23           C  
ATOM   1019  SG  CYS A 145      15.097  31.415   2.702  1.00  0.23           S  
ATOM   1020  N   GLU A 146      11.500  30.201  -0.050  1.00  0.26           N  
ATOM   1021  CA  GLU A 146      10.625  29.729  -1.113  1.00  0.26           C  
ATOM   1022  C   GLU A 146      11.095  30.117  -2.516  1.00  0.26           C  
ATOM   1023  O   GLU A 146      10.407  29.891  -3.508  1.00  0.26           O  
ATOM   1024  CB  GLU A 146       9.205  30.289  -0.868  1.00  0.26           C  
ATOM   1025  CG  GLU A 146       8.563  29.804   0.460  1.00  0.26           C  
ATOM   1026  CD  GLU A 146       7.180  30.405   0.713  1.00  0.26           C  
ATOM   1027  OE1 GLU A 146       6.743  31.270  -0.088  1.00  0.26           O  
ATOM   1028  OE2 GLU A 146       6.559  30.004   1.731  1.00  0.26           O  
ATOM   1029  N   ALA A 147      12.309  30.690  -2.661  1.00  0.29           N  
ATOM   1030  CA  ALA A 147      12.796  31.195  -3.935  1.00  0.29           C  
ATOM   1031  C   ALA A 147      13.952  30.357  -4.497  1.00  0.29           C  
ATOM   1032  O   ALA A 147      14.953  30.173  -3.803  1.00  0.29           O  
ATOM   1033  CB  ALA A 147      13.328  32.630  -3.780  1.00  0.29           C  
ATOM   1034  N   PRO A 148      13.892  29.865  -5.736  1.00  0.28           N  
ATOM   1035  CA  PRO A 148      14.990  29.100  -6.301  1.00  0.28           C  
ATOM   1036  C   PRO A 148      15.633  29.888  -7.443  1.00  0.28           C  
ATOM   1037  O   PRO A 148      14.903  30.408  -8.293  1.00  0.28           O  
ATOM   1038  CB  PRO A 148      14.306  27.823  -6.810  1.00  0.28           C  
ATOM   1039  CG  PRO A 148      12.901  28.270  -7.227  1.00  0.28           C  
ATOM   1040  CD  PRO A 148      12.617  29.506  -6.365  1.00  0.28           C  
ATOM   1041  N   PRO A 149      16.959  29.968  -7.576  1.00  0.27           N  
ATOM   1042  CA  PRO A 149      17.619  30.615  -8.710  1.00  0.27           C  
ATOM   1043  C   PRO A 149      17.423  29.848 -10.010  1.00  0.27           C  
ATOM   1044  O   PRO A 149      17.936  30.246 -11.046  1.00  0.27           O  
ATOM   1045  CB  PRO A 149      19.091  30.704  -8.294  1.00  0.27           C  
ATOM   1046  CG  PRO A 149      19.298  29.547  -7.315  1.00  0.27           C  
ATOM   1047  CD  PRO A 149      17.932  29.387  -6.644  1.00  0.27           C  
ATOM   1048  N   ARG A 150      16.697  28.717  -9.981  1.00  0.21           N  
ATOM   1049  CA  ARG A 150      16.239  28.035 -11.171  1.00  0.21           C  
ATOM   1050  C   ARG A 150      15.055  28.720 -11.851  1.00  0.21           C  
ATOM   1051  O   ARG A 150      14.742  28.423 -12.999  1.00  0.21           O  
ATOM   1052  CB  ARG A 150      15.771  26.607 -10.790  1.00  0.21           C  
ATOM   1053  CG  ARG A 150      16.896  25.686 -10.275  1.00  0.21           C  
ATOM   1054  CD  ARG A 150      16.404  24.277  -9.920  1.00  0.21           C  
ATOM   1055  NE  ARG A 150      17.599  23.485  -9.478  1.00  0.21           N  
ATOM   1056  CZ  ARG A 150      17.535  22.230  -9.011  1.00  0.21           C  
ATOM   1057  NH1 ARG A 150      18.656  21.602  -8.663  1.00  0.21           N  
ATOM   1058  NH2 ARG A 150      16.376  21.590  -8.884  1.00  0.21           N  
ATOM   1059  N   VAL A 151      14.359  29.633 -11.146  1.00  0.17           N  
ATOM   1060  CA  VAL A 151      13.253  30.397 -11.715  1.00  0.17           C  
ATOM   1061  C   VAL A 151      13.670  31.839 -11.919  1.00  0.17           C  
ATOM   1062  O   VAL A 151      13.352  32.463 -12.930  1.00  0.17           O  
ATOM   1063  CB  VAL A 151      12.041  30.379 -10.781  1.00  0.17           C  
ATOM   1064  CG1 VAL A 151      10.904  31.281 -11.305  1.00  0.17           C  
ATOM   1065  CG2 VAL A 151      11.511  28.938 -10.661  1.00  0.17           C  
ATOM   1066  N   VAL A 152      14.414  32.419 -10.960  1.00  0.20           N  
ATOM   1067  CA  VAL A 152      14.729  33.834 -10.979  1.00  0.20           C  
ATOM   1068  C   VAL A 152      16.211  34.040 -11.249  1.00  0.20           C  
ATOM   1069  O   VAL A 152      17.035  33.326 -10.677  1.00  0.20           O  
ATOM   1070  CB  VAL A 152      14.337  34.554  -9.690  1.00  0.20           C  
ATOM   1071  CG1 VAL A 152      12.806  34.503  -9.538  1.00  0.20           C  
ATOM   1072  CG2 VAL A 152      15.013  33.939  -8.450  1.00  0.20           C  
ATOM   1073  N   PRO A 153      16.638  34.991 -12.086  1.00  0.19           N  
ATOM   1074  CA  PRO A 153      18.059  35.206 -12.334  1.00  0.19           C  
ATOM   1075  C   PRO A 153      18.695  35.925 -11.161  1.00  0.19           C  
ATOM   1076  O   PRO A 153      19.908  35.858 -10.992  1.00  0.19           O  
ATOM   1077  CB  PRO A 153      18.089  36.073 -13.607  1.00  0.19           C  
ATOM   1078  CG  PRO A 153      16.731  36.784 -13.643  1.00  0.19           C  
ATOM   1079  CD  PRO A 153      15.789  35.774 -12.990  1.00  0.19           C  
ATOM   1080  N   TRP A 154      17.893  36.645 -10.360  1.00  0.17           N  
ATOM   1081  CA  TRP A 154      18.366  37.419  -9.242  1.00  0.17           C  
ATOM   1082  C   TRP A 154      17.353  37.273  -8.129  1.00  0.17           C  
ATOM   1083  O   TRP A 154      16.152  37.405  -8.346  1.00  0.17           O  
ATOM   1084  CB  TRP A 154      18.490  38.923  -9.597  1.00  0.17           C  
ATOM   1085  CG  TRP A 154      19.512  39.216 -10.680  1.00  0.17           C  
ATOM   1086  CD1 TRP A 154      19.330  39.289 -12.034  1.00  0.17           C  
ATOM   1087  CD2 TRP A 154      20.911  39.455 -10.445  1.00  0.17           C  
ATOM   1088  NE1 TRP A 154      20.528  39.538 -12.666  1.00  0.17           N  
ATOM   1089  CE2 TRP A 154      21.511  39.648 -11.708  1.00  0.17           C  
ATOM   1090  CE3 TRP A 154      21.662  39.516  -9.272  1.00  0.17           C  
ATOM   1091  CZ2 TRP A 154      22.870  39.905 -11.820  1.00  0.17           C  
ATOM   1092  CZ3 TRP A 154      23.035  39.789  -9.387  1.00  0.17           C  
ATOM   1093  CH2 TRP A 154      23.631  39.979 -10.642  1.00  0.17           C  
ATOM   1094  N   ASN A 155      17.815  36.987  -6.900  1.00  0.21           N  
ATOM   1095  CA  ASN A 155      16.952  36.895  -5.744  1.00  0.21           C  
ATOM   1096  C   ASN A 155      17.566  37.748  -4.649  1.00  0.21           C  
ATOM   1097  O   ASN A 155      18.575  37.386  -4.049  1.00  0.21           O  
ATOM   1098  CB  ASN A 155      16.818  35.413  -5.314  1.00  0.21           C  
ATOM   1099  CG  ASN A 155      15.809  35.244  -4.186  1.00  0.21           C  
ATOM   1100  OD1 ASN A 155      14.622  35.524  -4.336  1.00  0.21           O  
ATOM   1101  ND2 ASN A 155      16.287  34.785  -3.009  1.00  0.21           N  
ATOM   1102  N   VAL A 156      16.957  38.913  -4.372  1.00  0.20           N  
ATOM   1103  CA  VAL A 156      17.405  39.820  -3.331  1.00  0.20           C  
ATOM   1104  C   VAL A 156      16.185  40.113  -2.484  1.00  0.20           C  
ATOM   1105  O   VAL A 156      15.317  40.907  -2.836  1.00  0.20           O  
ATOM   1106  CB  VAL A 156      17.999  41.114  -3.885  1.00  0.20           C  
ATOM   1107  CG1 VAL A 156      18.509  42.013  -2.746  1.00  0.20           C  
ATOM   1108  CG2 VAL A 156      19.173  40.796  -4.831  1.00  0.20           C  
ATOM   1109  N   THR A 157      16.079  39.419  -1.341  1.00  0.20           N  
ATOM   1110  CA  THR A 157      14.853  39.325  -0.555  1.00  0.20           C  
ATOM   1111  C   THR A 157      15.162  39.582   0.910  1.00  0.20           C  
ATOM   1112  O   THR A 157      16.247  40.061   1.240  1.00  0.20           O  
ATOM   1113  CB  THR A 157      14.153  37.968  -0.701  1.00  0.20           C  
ATOM   1114  OG1 THR A 157      15.002  36.890  -0.318  1.00  0.20           O  
ATOM   1115  CG2 THR A 157      13.756  37.730  -2.162  1.00  0.20           C  
ATOM   1116  N   LEU A 158      14.194  39.292   1.821  1.00  0.18           N  
ATOM   1117  CA  LEU A 158      14.440  39.146   3.254  1.00  0.18           C  
ATOM   1118  C   LEU A 158      14.919  40.414   3.948  1.00  0.18           C  
ATOM   1119  O   LEU A 158      16.085  40.588   4.288  1.00  0.18           O  
ATOM   1120  CB  LEU A 158      15.343  37.936   3.584  1.00  0.18           C  
ATOM   1121  CG  LEU A 158      14.767  36.568   3.162  1.00  0.18           C  
ATOM   1122  CD1 LEU A 158      15.858  35.496   3.267  1.00  0.18           C  
ATOM   1123  CD2 LEU A 158      13.543  36.160   3.993  1.00  0.18           C  
ATOM   1124  N   PHE A 159      14.003  41.376   4.144  1.00  0.17           N  
ATOM   1125  CA  PHE A 159      14.350  42.680   4.668  1.00  0.17           C  
ATOM   1126  C   PHE A 159      14.305  42.726   6.181  1.00  0.17           C  
ATOM   1127  O   PHE A 159      13.675  41.905   6.848  1.00  0.17           O  
ATOM   1128  CB  PHE A 159      13.400  43.776   4.133  1.00  0.17           C  
ATOM   1129  CG  PHE A 159      13.568  43.894   2.647  1.00  0.17           C  
ATOM   1130  CD1 PHE A 159      14.538  44.760   2.116  1.00  0.17           C  
ATOM   1131  CD2 PHE A 159      12.779  43.131   1.771  1.00  0.17           C  
ATOM   1132  CE1 PHE A 159      14.713  44.864   0.730  1.00  0.17           C  
ATOM   1133  CE2 PHE A 159      12.971  43.213   0.387  1.00  0.17           C  
ATOM   1134  CZ  PHE A 159      13.936  44.083  -0.134  1.00  0.17           C  
ATOM   1135  N   SER A 160      14.944  43.751   6.782  1.00  0.28           N  
ATOM   1136  CA  SER A 160      14.999  43.896   8.219  1.00  0.28           C  
ATOM   1137  C   SER A 160      13.688  44.263   8.884  1.00  0.28           C  
ATOM   1138  O   SER A 160      13.660  44.453  10.087  1.00  0.28           O  
ATOM   1139  CB  SER A 160      16.109  44.872   8.682  1.00  0.28           C  
ATOM   1140  OG  SER A 160      15.901  46.185   8.163  1.00  0.28           O  
ATOM   1141  N   LEU A 161      12.552  44.334   8.171  1.00  0.24           N  
ATOM   1142  CA  LEU A 161      11.233  44.520   8.760  1.00  0.24           C  
ATOM   1143  C   LEU A 161      10.761  43.339   9.607  1.00  0.24           C  
ATOM   1144  O   LEU A 161      10.362  43.493  10.756  1.00  0.24           O  
ATOM   1145  CB  LEU A 161      10.213  44.797   7.631  1.00  0.24           C  
ATOM   1146  CG  LEU A 161       8.754  45.041   8.074  1.00  0.24           C  
ATOM   1147  CD1 LEU A 161       8.620  46.270   8.985  1.00  0.24           C  
ATOM   1148  CD2 LEU A 161       7.858  45.176   6.833  1.00  0.24           C  
ATOM   1149  N   LEU A 162      10.863  42.094   9.091  1.00  0.21           N  
ATOM   1150  CA  LEU A 162      10.549  40.900   9.870  1.00  0.21           C  
ATOM   1151  C   LEU A 162      11.577  40.693  10.971  1.00  0.21           C  
ATOM   1152  O   LEU A 162      11.287  40.272  12.088  1.00  0.21           O  
ATOM   1153  CB  LEU A 162      10.483  39.648   8.960  1.00  0.21           C  
ATOM   1154  CG  LEU A 162       9.256  39.596   8.022  1.00  0.21           C  
ATOM   1155  CD1 LEU A 162       9.405  38.465   6.993  1.00  0.21           C  
ATOM   1156  CD2 LEU A 162       7.939  39.411   8.792  1.00  0.21           C  
ATOM   1157  N   VAL A 163      12.830  41.056  10.665  1.00  0.27           N  
ATOM   1158  CA  VAL A 163      13.938  41.066  11.599  1.00  0.27           C  
ATOM   1159  C   VAL A 163      13.800  42.150  12.663  1.00  0.27           C  
ATOM   1160  O   VAL A 163      14.298  42.038  13.768  1.00  0.27           O  
ATOM   1161  CB  VAL A 163      15.242  41.224  10.837  1.00  0.27           C  
ATOM   1162  CG1 VAL A 163      16.473  41.175  11.754  1.00  0.27           C  
ATOM   1163  CG2 VAL A 163      15.349  40.112   9.775  1.00  0.27           C  
ATOM   1164  N   ALA A 164      13.085  43.253  12.380  1.00  0.36           N  
ATOM   1165  CA  ALA A 164      12.800  44.281  13.348  1.00  0.36           C  
ATOM   1166  C   ALA A 164      11.909  43.789  14.464  1.00  0.36           C  
ATOM   1167  O   ALA A 164      12.152  44.077  15.633  1.00  0.36           O  
ATOM   1168  CB  ALA A 164      12.155  45.501  12.675  1.00  0.36           C  
ATOM   1169  N   ALA A 165      10.880  42.983  14.131  1.00  0.32           N  
ATOM   1170  CA  ALA A 165      10.111  42.266  15.121  1.00  0.32           C  
ATOM   1171  C   ALA A 165      10.961  41.305  15.947  1.00  0.32           C  
ATOM   1172  O   ALA A 165      10.992  41.412  17.166  1.00  0.32           O  
ATOM   1173  CB  ALA A 165       8.983  41.504  14.405  1.00  0.32           C  
ATOM   1174  N   SER A 166      11.765  40.429  15.305  1.00  0.28           N  
ATOM   1175  CA  SER A 166      12.623  39.490  16.032  1.00  0.28           C  
ATOM   1176  C   SER A 166      13.691  40.144  16.902  1.00  0.28           C  
ATOM   1177  O   SER A 166      13.902  39.767  18.056  1.00  0.28           O  
ATOM   1178  CB  SER A 166      13.266  38.402  15.127  1.00  0.28           C  
ATOM   1179  OG  SER A 166      14.251  38.911  14.224  1.00  0.28           O  
ATOM   1180  N   CYS A 167      14.366  41.198  16.404  1.00  0.36           N  
ATOM   1181  CA  CYS A 167      15.259  42.029  17.192  1.00  0.36           C  
ATOM   1182  C   CYS A 167      14.566  42.725  18.352  1.00  0.36           C  
ATOM   1183  O   CYS A 167      15.061  42.676  19.472  1.00  0.36           O  
ATOM   1184  CB  CYS A 167      15.944  43.118  16.327  1.00  0.36           C  
ATOM   1185  SG  CYS A 167      17.257  42.437  15.257  1.00  0.36           S  
ATOM   1186  N   LEU A 168      13.386  43.354  18.162  1.00  0.35           N  
ATOM   1187  CA  LEU A 168      12.636  43.934  19.269  1.00  0.35           C  
ATOM   1188  C   LEU A 168      12.142  42.906  20.280  1.00  0.35           C  
ATOM   1189  O   LEU A 168      12.178  43.166  21.478  1.00  0.35           O  
ATOM   1190  CB  LEU A 168      11.475  44.854  18.819  1.00  0.35           C  
ATOM   1191  CG  LEU A 168      11.914  46.162  18.121  1.00  0.35           C  
ATOM   1192  CD1 LEU A 168      10.688  46.872  17.529  1.00  0.35           C  
ATOM   1193  CD2 LEU A 168      12.680  47.116  19.052  1.00  0.35           C  
ATOM   1194  N   GLU A 169      11.722  41.698  19.858  1.00  0.31           N  
ATOM   1195  CA  GLU A 169      11.406  40.592  20.753  1.00  0.31           C  
ATOM   1196  C   GLU A 169      12.593  40.183  21.624  1.00  0.31           C  
ATOM   1197  O   GLU A 169      12.467  40.026  22.839  1.00  0.31           O  
ATOM   1198  CB  GLU A 169      10.914  39.374  19.937  1.00  0.31           C  
ATOM   1199  CG  GLU A 169       9.509  39.573  19.311  1.00  0.31           C  
ATOM   1200  CD  GLU A 169       9.134  38.490  18.297  1.00  0.31           C  
ATOM   1201  OE1 GLU A 169       9.981  37.609  17.999  1.00  0.31           O  
ATOM   1202  OE2 GLU A 169       7.980  38.559  17.799  1.00  0.31           O  
ATOM   1203  N   ILE A 170      13.809  40.086  21.045  1.00  0.37           N  
ATOM   1204  CA  ILE A 170      15.039  39.916  21.816  1.00  0.37           C  
ATOM   1205  C   ILE A 170      15.297  41.085  22.776  1.00  0.37           C  
ATOM   1206  O   ILE A 170      15.604  40.879  23.950  1.00  0.37           O  
ATOM   1207  CB  ILE A 170      16.242  39.680  20.893  1.00  0.37           C  
ATOM   1208  CG1 ILE A 170      16.107  38.323  20.156  1.00  0.37           C  
ATOM   1209  CG2 ILE A 170      17.576  39.730  21.673  1.00  0.37           C  
ATOM   1210  CD1 ILE A 170      17.134  38.107  19.035  1.00  0.37           C  
ATOM   1211  N   VAL A 171      15.132  42.351  22.334  1.00  0.39           N  
ATOM   1212  CA  VAL A 171      15.268  43.523  23.200  1.00  0.39           C  
ATOM   1213  C   VAL A 171      14.275  43.544  24.365  1.00  0.39           C  
ATOM   1214  O   VAL A 171      14.664  43.742  25.517  1.00  0.39           O  
ATOM   1215  CB  VAL A 171      15.109  44.812  22.390  1.00  0.39           C  
ATOM   1216  CG1 VAL A 171      15.107  46.080  23.267  1.00  0.39           C  
ATOM   1217  CG2 VAL A 171      16.254  44.946  21.370  1.00  0.39           C  
ATOM   1218  N   LEU A 172      12.971  43.291  24.112  1.00  0.34           N  
ATOM   1219  CA  LEU A 172      11.947  43.219  25.144  1.00  0.34           C  
ATOM   1220  C   LEU A 172      12.156  42.089  26.142  1.00  0.34           C  
ATOM   1221  O   LEU A 172      12.056  42.287  27.351  1.00  0.34           O  
ATOM   1222  CB  LEU A 172      10.512  43.149  24.566  1.00  0.34           C  
ATOM   1223  CG  LEU A 172      10.079  44.394  23.758  1.00  0.34           C  
ATOM   1224  CD1 LEU A 172       8.671  44.200  23.178  1.00  0.34           C  
ATOM   1225  CD2 LEU A 172      10.127  45.689  24.581  1.00  0.34           C  
ATOM   1226  N   CYS A 173      12.518  40.873  25.691  1.00  0.35           N  
ATOM   1227  CA  CYS A 173      12.882  39.802  26.607  1.00  0.35           C  
ATOM   1228  C   CYS A 173      14.128  40.106  27.424  1.00  0.35           C  
ATOM   1229  O   CYS A 173      14.201  39.756  28.598  1.00  0.35           O  
ATOM   1230  CB  CYS A 173      13.011  38.429  25.908  1.00  0.35           C  
ATOM   1231  SG  CYS A 173      11.381  37.869  25.299  1.00  0.35           S  
ATOM   1232  N   GLY A 174      15.134  40.797  26.845  1.00  0.42           N  
ATOM   1233  CA  GLY A 174      16.289  41.296  27.587  1.00  0.42           C  
ATOM   1234  C   GLY A 174      15.947  42.223  28.725  1.00  0.42           C  
ATOM   1235  O   GLY A 174      16.326  41.976  29.863  1.00  0.42           O  
ATOM   1236  N   ILE A 175      15.192  43.308  28.466  1.00  0.34           N  
ATOM   1237  CA  ILE A 175      14.736  44.229  29.508  1.00  0.34           C  
ATOM   1238  C   ILE A 175      13.824  43.576  30.549  1.00  0.34           C  
ATOM   1239  O   ILE A 175      13.909  43.870  31.741  1.00  0.34           O  
ATOM   1240  CB  ILE A 175      14.119  45.519  28.971  1.00  0.34           C  
ATOM   1241  CG1 ILE A 175      12.830  45.250  28.171  1.00  0.34           C  
ATOM   1242  CG2 ILE A 175      15.193  46.242  28.132  1.00  0.34           C  
ATOM   1243  CD1 ILE A 175      12.157  46.484  27.570  1.00  0.34           C  
ATOM   1244  N   GLN A 176      12.943  42.637  30.142  1.00  0.37           N  
ATOM   1245  CA  GLN A 176      12.127  41.863  31.060  1.00  0.37           C  
ATOM   1246  C   GLN A 176      12.934  40.981  32.005  1.00  0.37           C  
ATOM   1247  O   GLN A 176      12.694  40.961  33.212  1.00  0.37           O  
ATOM   1248  CB  GLN A 176      11.138  40.993  30.253  1.00  0.37           C  
ATOM   1249  CG  GLN A 176      10.064  40.256  31.087  1.00  0.37           C  
ATOM   1250  CD  GLN A 176       9.173  41.244  31.842  1.00  0.37           C  
ATOM   1251  OE1 GLN A 176       8.611  42.179  31.275  1.00  0.37           O  
ATOM   1252  NE2 GLN A 176       9.033  41.047  33.172  1.00  0.37           N  
ATOM   1253  N   LEU A 177      13.955  40.267  31.483  1.00  0.36           N  
ATOM   1254  CA  LEU A 177      14.930  39.558  32.294  1.00  0.36           C  
ATOM   1255  C   LEU A 177      15.755  40.490  33.182  1.00  0.36           C  
ATOM   1256  O   LEU A 177      15.931  40.215  34.361  1.00  0.36           O  
ATOM   1257  CB  LEU A 177      15.873  38.693  31.416  1.00  0.36           C  
ATOM   1258  CG  LEU A 177      15.183  37.519  30.681  1.00  0.36           C  
ATOM   1259  CD1 LEU A 177      16.085  36.932  29.585  1.00  0.36           C  
ATOM   1260  CD2 LEU A 177      14.748  36.406  31.636  1.00  0.36           C  
ATOM   1261  N   VAL A 178      16.240  41.644  32.675  1.00  0.39           N  
ATOM   1262  CA  VAL A 178      16.945  42.668  33.458  1.00  0.39           C  
ATOM   1263  C   VAL A 178      16.144  43.170  34.666  1.00  0.39           C  
ATOM   1264  O   VAL A 178      16.617  43.112  35.802  1.00  0.39           O  
ATOM   1265  CB  VAL A 178      17.317  43.830  32.520  1.00  0.39           C  
ATOM   1266  CG1 VAL A 178      17.641  45.189  33.177  1.00  0.39           C  
ATOM   1267  CG2 VAL A 178      18.503  43.399  31.638  1.00  0.39           C  
ATOM   1268  N   ASN A 179      14.880  43.609  34.481  1.00  0.37           N  
ATOM   1269  CA  ASN A 179      14.027  44.047  35.583  1.00  0.37           C  
ATOM   1270  C   ASN A 179      13.700  42.934  36.569  1.00  0.37           C  
ATOM   1271  O   ASN A 179      13.737  43.115  37.786  1.00  0.37           O  
ATOM   1272  CB  ASN A 179      12.702  44.654  35.059  1.00  0.37           C  
ATOM   1273  CG  ASN A 179      12.982  45.992  34.386  1.00  0.37           C  
ATOM   1274  OD1 ASN A 179      14.015  46.629  34.584  1.00  0.37           O  
ATOM   1275  ND2 ASN A 179      12.009  46.470  33.578  1.00  0.37           N  
ATOM   1276  N   ALA A 180      13.399  41.724  36.065  1.00  0.38           N  
ATOM   1277  CA  ALA A 180      13.182  40.569  36.904  1.00  0.38           C  
ATOM   1278  C   ALA A 180      14.422  40.158  37.693  1.00  0.38           C  
ATOM   1279  O   ALA A 180      14.313  39.888  38.874  1.00  0.38           O  
ATOM   1280  CB  ALA A 180      12.592  39.425  36.069  1.00  0.38           C  
ATOM   1281  N   THR A 181      15.635  40.177  37.112  1.00  0.36           N  
ATOM   1282  CA  THR A 181      16.904  39.910  37.803  1.00  0.36           C  
ATOM   1283  C   THR A 181      17.205  40.843  38.972  1.00  0.36           C  
ATOM   1284  O   THR A 181      17.593  40.392  40.049  1.00  0.36           O  
ATOM   1285  CB  THR A 181      18.092  39.931  36.837  1.00  0.36           C  
ATOM   1286  OG1 THR A 181      17.994  38.834  35.937  1.00  0.36           O  
ATOM   1287  CG2 THR A 181      19.442  39.774  37.552  1.00  0.36           C  
ATOM   1288  N   ILE A 182      17.007  42.174  38.849  1.00  0.32           N  
ATOM   1289  CA  ILE A 182      17.110  43.073  40.003  1.00  0.32           C  
ATOM   1290  C   ILE A 182      15.989  42.878  41.015  1.00  0.32           C  
ATOM   1291  O   ILE A 182      16.182  43.007  42.223  1.00  0.32           O  
ATOM   1292  CB  ILE A 182      17.257  44.550  39.642  1.00  0.32           C  
ATOM   1293  CG1 ILE A 182      16.058  45.113  38.843  1.00  0.32           C  
ATOM   1294  CG2 ILE A 182      18.598  44.703  38.903  1.00  0.32           C  
ATOM   1295  CD1 ILE A 182      16.128  46.622  38.577  1.00  0.32           C  
ATOM   1296  N   GLY A 183      14.776  42.528  40.543  1.00  0.31           N  
ATOM   1297  CA  GLY A 183      13.649  42.180  41.401  1.00  0.31           C  
ATOM   1298  C   GLY A 183      13.820  40.878  42.144  1.00  0.31           C  
ATOM   1299  O   GLY A 183      13.341  40.731  43.267  1.00  0.31           O  
ATOM   1300  N   VAL A 184      14.531  39.904  41.553  1.00  0.29           N  
ATOM   1301  CA  VAL A 184      15.057  38.730  42.225  1.00  0.29           C  
ATOM   1302  C   VAL A 184      16.082  39.137  43.294  1.00  0.29           C  
ATOM   1303  O   VAL A 184      15.890  38.838  44.452  1.00  0.29           O  
ATOM   1304  CB  VAL A 184      15.543  37.699  41.201  1.00  0.29           C  
ATOM   1305  CG1 VAL A 184      16.413  36.595  41.809  1.00  0.29           C  
ATOM   1306  CG2 VAL A 184      14.320  37.016  40.555  1.00  0.29           C  
ATOM   1307  N   PHE A 185      17.095  40.000  42.994  1.00  0.26           N  
ATOM   1308  CA  PHE A 185      18.012  40.473  44.050  1.00  0.26           C  
ATOM   1309  C   PHE A 185      17.384  41.160  45.242  1.00  0.26           C  
ATOM   1310  O   PHE A 185      17.722  40.900  46.399  1.00  0.26           O  
ATOM   1311  CB  PHE A 185      19.006  41.570  43.549  1.00  0.26           C  
ATOM   1312  CG  PHE A 185      20.076  40.977  42.713  1.00  0.26           C  
ATOM   1313  CD1 PHE A 185      20.641  39.745  43.055  1.00  0.26           C  
ATOM   1314  CD2 PHE A 185      20.530  41.644  41.561  1.00  0.26           C  
ATOM   1315  CE1 PHE A 185      21.493  39.111  42.180  1.00  0.26           C  
ATOM   1316  CE2 PHE A 185      21.455  41.036  40.712  1.00  0.26           C  
ATOM   1317  CZ  PHE A 185      21.900  39.765  41.033  1.00  0.26           C  
ATOM   1318  N   CYS A 186      16.441  42.075  45.004  1.00  0.24           N  
ATOM   1319  CA  CYS A 186      15.798  42.795  46.081  1.00  0.24           C  
ATOM   1320  C   CYS A 186      14.822  41.899  46.843  1.00  0.24           C  
ATOM   1321  O   CYS A 186      14.435  42.205  47.968  1.00  0.24           O  
ATOM   1322  CB  CYS A 186      15.117  44.069  45.520  1.00  0.24           C  
ATOM   1323  SG  CYS A 186      16.370  45.246  44.881  1.00  0.24           S  
ATOM   1324  N   GLY A 187      14.443  40.744  46.252  1.00  0.23           N  
ATOM   1325  CA  GLY A 187      13.590  39.729  46.860  1.00  0.23           C  
ATOM   1326  C   GLY A 187      14.302  38.604  47.578  1.00  0.23           C  
ATOM   1327  O   GLY A 187      13.745  38.015  48.506  1.00  0.23           O  
ATOM   1328  N   ASP A 188      15.536  38.257  47.167  1.00  0.21           N  
ATOM   1329  CA  ASP A 188      16.314  37.185  47.766  1.00  0.21           C  
ATOM   1330  C   ASP A 188      17.040  37.624  49.031  1.00  0.21           C  
ATOM   1331  O   ASP A 188      17.473  36.813  49.847  1.00  0.21           O  
ATOM   1332  CB  ASP A 188      17.389  36.659  46.795  1.00  0.21           C  
ATOM   1333  CG  ASP A 188      16.828  36.234  45.457  1.00  0.21           C  
ATOM   1334  OD1 ASP A 188      15.655  35.776  45.370  1.00  0.21           O  
ATOM   1335  OD2 ASP A 188      17.620  36.355  44.487  1.00  0.21           O  
ATOM   1336  N   CYS A 189      17.180  38.950  49.241  1.00  0.25           N  
ATOM   1337  CA  CYS A 189      17.693  39.521  50.474  1.00  0.25           C  
ATOM   1338  C   CYS A 189      16.773  39.245  51.660  1.00  0.25           C  
ATOM   1339  O   CYS A 189      15.689  39.814  51.781  1.00  0.25           O  
ATOM   1340  CB  CYS A 189      17.925  41.044  50.300  1.00  0.25           C  
ATOM   1341  SG  CYS A 189      19.099  41.749  51.512  1.00  0.25           S  
ATOM   1342  N   ARG A 190      17.200  38.338  52.548  1.00  0.18           N  
ATOM   1343  CA  ARG A 190      16.439  37.866  53.674  1.00  0.18           C  
ATOM   1344  C   ARG A 190      17.451  37.348  54.728  1.00  0.18           C  
ATOM   1345  O   ARG A 190      18.643  37.147  54.360  1.00  0.18           O  
ATOM   1346  CB  ARG A 190      15.487  36.713  53.248  1.00  0.18           C  
ATOM   1347  CG  ARG A 190      14.554  36.221  54.374  1.00  0.18           C  
ATOM   1348  CD  ARG A 190      13.535  35.178  53.927  1.00  0.18           C  
ATOM   1349  NE  ARG A 190      12.770  34.786  55.154  1.00  0.18           N  
ATOM   1350  CZ  ARG A 190      11.790  33.875  55.191  1.00  0.18           C  
ATOM   1351  NH1 ARG A 190      11.200  33.594  56.349  1.00  0.18           N  
ATOM   1352  NH2 ARG A 190      11.389  33.239  54.095  1.00  0.18           N  
ATOM   1353  OXT ARG A 190      17.040  37.142  55.902  1.00  0.18           O  
TER    1354      ARG A 190                                                      
END   
